# Supplementary material for: A versatile Halo- and SNAP-tagged BMP/TGFβ receptor library for quantification of cell surface ligand binding
Source: Commun Biol. 2023 Jan 12;6:34. doi: 10.1038/s42003-022-04388-4 (PMC9837045; doi:10.1038/s42003-022-04388-4)
Supplement: Supplementary file 5 — Supplementary Data 1 [file 42003_2022_4388_MOESM5_ESM.xlsx]

## Sheet: Fig 2 & S2, S3
Data Figure 2b-c: Activin A-Cy5 Surface binding on COS-7 cells
relative Cy5 fluorescence instensity / area (norm. to untransfected unstim. Cells)
	TGFb1-SiR-d12
TGFBR2	1.12955	1.12256	1.21413	1.25896	1.20924	1.31798	1.34846	1.38755	0.671076	0.655401	0.728725	0.947956	1.29964	0.719717	1.01812	0.790045	0.851991	0.892321	1.30193	0.599688	1.1259	1.02299	0.957746	1.33138	1.75042	2.41221	1.88419	2.01938	1.62243	1.30491	1.57052	1.75039	1.41859	1.86961	2.5651	1.68494	1.86428	1.82067	1.80684	0.047943	1.64909	1.90033	2.20538	1.88066	1.70689	1.97466	1.63328	1.57838	2.91444
BMPR2	17.1744	16.8488	20.7508	21.4247	3.07065	2.3292	3.13548	4.65224	3.86424	4.10724	3.27356	3.86488	4.13385	4.47098	3.84496	4.11187	4.70364	6.01217	4.82271	5.06923	2.55338	2.29638	2.60282	3.23234	1.09242	1.30726	1.28537	1.17268	8.58707	7.86216	6.4734	7.06477	6.90608	7.10831	6.13864	7.28	6.27167	7.1068	7.59035	0.034815	20.352	18.7582	14.9254	13.2972	43.0428	52.369	50.0094	43.67	52.1686
ACVR2B	9.00651	9.05306	11.8206	10.4449	10.512	10.5628	10.7895	9.28973	10.156	7.88521	8.28733	7.89772	10.6154	17.5436	9.32739	8.31501	5.03768	6.40675	5.61897	7.08174	17.5573	16.291	13.8467	13.5829	11.1157	12.4832	12.435	12.9181	21.2924	20.789	23.5007	21.0512	10.6044	12.3362	13.6622	11.3295	13.0676	8.60808	7.87927	0.022413	290.491	249.709	68.9677	124.085	203.242	177.638	265.711	153.179	181.011
ACVR2A	7.65455	7.07747	7.66087	7.53842	3.82785	3.59576	4.97656	3.54572	6.32062	6.63946	7.1264	8.39102	4.65293	4.80001	5.98523	5.4794	5.46152	4.05835	7.5683	5.59495	5.05022	7.88525	8.25436	7.90759	2.27821	2.40506	3.00991	3.19884	4.43179	4.3268	4.08977	4.13575	7.28687	8.50261	7.3861	7.4227	4.15341	3.47861	3.44452	3.86138	86.3239	75.2611	44.7811	57.1463	91.7984	62.7661	41.3923	62.0446	19.6451
untrans.	0.716579	0.776227	0.910187	1.34501	0.704184	0.896476	0.463991	0.82131	0.434776	2.48276	1.00554	0.921003	0.682646	0.754796	0.624186	0.783115	1.24796	1.39124	1.49668	1.66341	1.82499	1.07198	1.05962	0.477717	0.807164	1.0139	0	0.869431	0.133832	0.146918	1.16729	0.993643	0.79657	0.909113	1.03173	1.24269	1.24505	0.256174	1.49235	0.75619	3.63799	3.58006	3.14046	1.92096	3.56462	8.67298	4.30614	3.05261	2.38651
Data Figure S2 a-b: Activin A-Cy5 Surface binding on COS-7 cells
relative Cy5 fluorescence instensity / area (norm. to untransfected unstim. Cells)
	ActivinA-Cy5
ALK7	2.34216	1.06086	1.32123	1.27422	1.35708	0.814009	1.30229	0.916961	4.76973	2.53594	2.46699	2.74341	1.97922	1.731	1.44421	2.10435	1.33328	1.85069	3.86214	1.91484	2.12901	2.96055	1.62297	0.981811	1.33052	1.62225	0.699168	0.978296	1.2954	1.45255	1.23771	1.59166	1.62659	1.42962	1.57954	1.33128	2.05684	1.99506	1.40988	0.06978	2.12574	5.09702	2.85218	2.99928	2.18632	5.30578	2.36829	5.38011	2.13684
ALK6	1.72467	1.75971	2.00839	1.40404	0.943345	0.65067	0.557907	1.10626	1.31721	1.02337	1.213	0.83204	0.97932	1.53866	1.06309	2.16922	1.16708	1.00986	1.1814	0.866834	0.977648	1.06636	1.25577	0.714594	0.781492	0.736402	0.74948	0.787946	1.24097	1.01403	1.06389	1.20145	1.07546	1.81375	0.92017	0.75133	0.974396	0.946945	0.878055	0.07348	2.16025	1.80813	1.90467	1.66055	3.13527	3.60903	3.24713	2.20828	2.79257
ALK5	0.989324	1.97566	1.18813	2.09541	1.7685	1.45324	1.9207	1.77519	1.58795	1.56283	2.07831	1.19589	1.52606	1.77521	1.61411	2.03074	2.0226	1.14522	1.65854	1.58046	1.23894	2.31331	0.775658	1.76278	1.69512	1.9937	2.57573	1.7815	1.72119	2.26535	1.38865	1.88608	2.01556	2.38222	3.09541	1.99535	2.16187	2.346	1.10417	0.051095	1.86774	1.61289	1.86774	2.6468	2.6071	1.84228	1.88223	1.95065	2.60951
ALK4	1.87265	2.08451	1.57581	1.83224	1.06964	1.14332	0.691191	1.4239	1.4121	1.65129	1.3451	1.28067	1.65198	1.0804	2.1226	1.89358	1.67879	1.86248	1.45895	1.15115	1.63158	1.86855	0.917602	0.682141	1.04475	1.16432	1.15434	2.34798	1.54259	1.67951	1.19743	1.28876	2.02284	0.981661	1.24667	1.84526	1.00304	1.0118	0.804226	0.074156	3.26994	2.52637	2.82044	2.39266	3.23	3.25015	3.28056	3.86147	3.73851
ALK3	0.669554	0.735798	0.699438	0.552812	0.795965	0.673247	0.662268	0.80525	1.05202	0.853628	0.817617	1.27346	0.807677	0.578171	0.507146	0.660233	0.828624	0.807413	0.574393	0.657764	0.607757	0.636289	0.566666	0.858146	0.647204	0.551574	0.684105	0.319372	0.859	0.688893	0.32515	0.928097	0.712758	0.668259	0.708781	0.566894	1.84417	1.66864	1.57824	0.063689	2.62423	3.03837	2.56933	3.04622	2.65186	2.50477	1.88392	2.25449	2.57789
ALK2R206H	0.872305	0.627253	0.53745	0.853215	1.82502	2.27668	1.91064	6.17758	1.57457	0.919786	0.442453	0.49241	1.55766	2.03932	1.24679	1.4931	1.19019	1.00205	0.966555	3.27612	1.07764	0.87005	1.13071	1.21194	0.581558	0.588524	0.654177	1.18716	0.50642	0.811377	0.535636	0.778874	1.0916	0.775515	1.01152	0.816976	0.78643	1.51452	0.675324	0.050547	3.15591	1.86304	2.09762	1.85206	1.00664	1.22421	1.21202	1.24496	2.24134
ALK2	1.50708	1.33782	1.27564	1.4213	1.0813	2.13098	1.48385	1.80524	1.15207	1.05422	1.10462	0.98011	0.913987	0.950503	0.904979	0.976111	0.74403	0.856296	0.708759	0.874305	0.97683	0.892392	0.839589	1.00045	0.727373	0.592765	0.739953	0.660638	0.857954	0.846996	0.924269	1.0433	1.31814	1.61462	1.1715	0.796271	1.08756	2.19181	1.2723	0.04028	4.72559	4.10016	4.32919	3.32038	4.44672	3.67069	3.40147	3.19488	4.32304
ALK1	0.669888	0.660019	0.579338	0.663136	1.05608	0.922497	0.69233	0.649972	0.473113	0.485715	0.408129	0.493043	0.542701	0.514411	0.426871	1.03474	0.493712	0.501817	0.493734	0.440369	0.923265	0.721894	0.7279	0.821516	0.747915	0.72252	0.680853	0.605658	0.633607	0.619291	0.602179	0.733755	1.00498	0.962407	0.913638	0.981184	0.769667	0.767297	0.520573	0.041696	2.02655	2.46301	2.71546	1.80656	2.06673	1.77712	1.54085	1.81549	2.34898
untransfected	0.716579	0.776227	0.910187	1.34501	0.704184	0.896476	0.463991	0.82131	0.434776	2.48276	1.00554	0.921003	0.682646	0.754796	0.624186	0.783115	1.24796	1.39124	1.49668	1.66341	1.82499	1.07198	1.05962	0.477717	0.807164	1.0139	0	0.869431	0.133832	0.146918	1.16729	0.993643	0.79657	0.909113	1.03173	1.24269	1.24505	0.256174	1.49235	0.75619	3.63799	3.58006	3.14046	1.92096	3.56462	8.67298	4.30614	3.05261	2.38651
Data Figure 2d: norm. Cy5 fluorescence intensity / (norm. Receptor intensity/area)
Receptor	Cy5	TβR2		Cy5	BMPR2		Cy5	ACVR2B		Cy5	ACVR2A
	0.516626	0.338871		0.333189	0.194807		0.855784	1		0.937544	0.842328
	0.614963	0.390498		0.291629	0.179551		0.772104	0.859613		0.805596	0.734381
	0.541645	0.453184		0.20643	0.142865		0.561071	0.237418		0.556671	0.436964
	0.599275	0.386456		0.237086	0.12728		0.583339	0.427155		0.720212	0.55762
	0.330089	0.350749		0.405265	0.412002		0.651955	0.699651		1	0.895747
	0.203903	0.405773		0.519783	0.501271		0.783166	0.611511		0.694957	0.612457
	0.275071	0.335623		0.440641	0.478685		1	0.914698		0.519106	0.403897
	0.337799	0.32434		0.438963	0.418005		0.779409	0.527309		0.695692	0.605417
	0.330442	0.598889		0.634597	0.499353		0.469472	0.623122		0.107293	0.191692
	0.400939	0.862527		0.515964	0.550281		0.450492	0.611057		0.0903323	0.208636
	0.391274	0.59264		0.542053	0.721859		0.42312	0.520955		0.083794	0.189281
	0.546118	0.643325		0.461383	0.339913		0.174033	0.200467		0.0934235	0.230185
	0.835803	0.326647		0.382626	0.191164		0.505945	0.536198		0.395362	0.460048
	0.791739	0.614089		0.315951	0.298934		0.580768	0.536114		0.748648	0.853855
	0.860527	0.587557		0.454639	0.202403		0.398861	0.143336		0.372122	0.610062
	0.950922	0.67566		0.394835	0.254549		0.443545	0.343503		0.348664	0.579401
	0.573084	0.982122		0.826959	0.492363		0.511904	0.225619		0.276505	0.366915
	0.812138	0.620958		0.716333	0.483654		0.497572	0.288319		0.438765	0.480509
	0.873684	0.588028		1	0.740182		0.564652	0.195751		0.527242	0.571435
	1	0.789328		0.932571	0.705149		0.558429	0.348798		0.412414	0.477555
	0.495714	0.699092		0.538859	0.247073		0.592602	0.62077		0.826617	0.734567
	0.638255	0.638291		0.512863	0.326811		0.663867	0.540091		0.803917	0.665635
	0.29455	1		0.541259	0.278292		0.726761	0.58735		0.589609	0.47967
	0.742661	0.874826		0.478402	0.218901		0.523661	0.512277		0.55229	0.409824
	0.506861	0.389704		0.452893	0.454634		0.393617	0.340853		0.333661	0.285434
	0.546408	0.335053		0.60138	0.497716		0.322354	0.227231		0.395231	0.296538
	0.380418	0.482072		0.364204	0.294981		0.37151	0.205046		0.369246	0.192176
	0.542747	0.330589		0.368482	0.227252		0.348155	0.307985		0.407869	0.165576
	0.293959	0.656343		0.745795	0.949055		0.26859	0.138564		0.894431	0.715177
	0.407667	0.578506		0.776087	0.890582		0.397146	0.17526		0.625649	0.229657
	0.43513	0.502827		0.696704	1		0.337435	0.195999		0.668997	0.224689
	0.316298	0.55971		0.648533	0.595191		0.327739	0.128813		0.851819	0.525588
	0.302344	0.776086		0.876163	0.892717		0.384918	0.154449		0.527942	0.69948
	0.294833	0.686372		0.731604	0.832505		0.459064	0.169739		0.65309	0.743446
	0.277573	0.419832		0.788585	0.765304		0.36999	0.0378549		0.512027	0.557731
	0.331431	0.531715		0.864403	0.665182		0.644027	0.187598		0.601974	0.684416
	0.41917	0.537815		0.869835	0.721629		0.379665	0.523862		0.808264	1
	0.389719	0.853501		0.819245	0.492225		0.307346	0.487798		0.775379	0.998659
	0.488576	0.551949		0.921869	0.505074		0.431968	0.521767		0.390651	0.670128
	0.3642	0.643969		0.934546	0.491928		0.379356	0.553364		0.557972	0.690208
	0.166719	0.352873		0.210086	0.194155		0.833811	1		0.147761	0.459002
	0.187757	0.389311		0.249343	0.425172		0.647773	0.866691		0.150143	0.393571
	0.172854	1		0.231337	0.177482		0.213267	0.505762		0.144262	0.418964
	0.165357	0.36076		0.234658	0.195642		0.264366	0.539896		0.149596	0.439335
	0.908887	0.600924		0.286333	0.352704		0.456648	0.643087		0.161885	0.681087
	0.664439	0.507619		0.303825	0.315637		0.451452	0.566575		0.127485	0.465116
	0.731599	0.463167		0.355027	0.408877		0.537423	0.662807		0.124631	0.501
	0.970716	0.656497		0.393496	0.437007		0.560826	0.532237		0.103308	0.403535
	0.104369	0.412626		0.330914	0.163682		0.192029	0.412779		0.0651587	0.164925
	0.0868868	0.384768		0.249137	0.183367		0.360969	0.633627		0.0860635	0.392987
	0.0997162	0.416017		0.172249	0.138021		0.297729	0.603007		0.0592511	0.274632
	0.0913259	0.453608		0.277594	0.215302		0.188471	0.39136		0.0663641	0.388911
	0.341673	0.506846		0.154529	0.0755675		0.77217	0.930183		0.397675	0.386899
	0.373531	0.591949		0.152883	0.062833		0.966987	0.961076		0.484833	0.727377
	0.371611	0.755592		0.0811953	0.0422131		0.872677	0.853117		0.60141	0.914376
	0.430985	0.532022		0.112918	0.0592321		1	0.903783		0.610765	1
	0.700892	0.369357		0.122556	0.0497693		0.234615	0.347722		1	0.860641
	0.450397	0.2307		0.16888	0.0560067		0.218035	0.292724		0.933809	0.708455
	0.347421	0.221504		0.180357	0.0892865		0.237206	0.334942		0.815497	0.437056
	0.310938	0.22835		0.147712	0.0484495		0.174748	0.252456		0.96205	0.756949
	0.0805995	0.272534		1	0.809319		0.394485	0.763665		0.654871	0.636554
	0.0724321	0.278023		0.939734	0.736884		0.434574	0.561837		0.625202	0.600962
	0.0960723	0.212575		0.919474	0.831447		0.428297	0.603886		0.705852	0.665614
	0.100248	0.232924		0.776325	1		0.551873	0.871608		0.635905	0.732062
	0.385274	0.321576		0.429494	0.273947		0.239976	0.333747		0.917325	0.826629
	0.391005	0.322128		0.273775	0.179128		0.273338	0.339308		0.913886	0.97065
	0.421157	0.311212		0.187098	0.157932		0.260521	0.208972		0.881777	0.741126
	0.464183	0.33989		0.182625	0.139968		0.24524	0.204894		0.883703	0.626333
	0.218843	0.486276		0.230141	0.230287		0.221869	0.156992		0.124224	0.423061
	0.174646	0.442203		0.203498	0.122008		0.224637	0.12457		0.142188	0.578885
	0.158284	0.411569		0.185279	0.135471		0.25225	0.155483		0.137792	0.437372
	0.323957	0.531706		0.153106	0.136208		0.191326	0.0790764		0.154805	0.750882
	0.650064	0.365271		0.504854	0.406865		0.388385	0.340076		0.411932	0.478805
	0.502751	0.266997		0.445507	0.157796		0.39504	0.153965		0.601731	0.76535
	0.499577	0.38562		0.480119	0.345772		0.470083	0.400259		0.388687	0.354185
	0.634882	0.352967		0.533179	0.433267		0.470468	0.206509		0.466011	0.620965
	0.746897	0.179828		0.736713	0.539899		0.556541	0.235827		0.584338	0.529111
	0.928602	0.243982		0.69552	0.593213		0.581574	0.246694		0.716827	0.643795
	0.815396	0.195271		0.461699	0.437647		0.462826	0.125625		0.562744	0.64237
	1	0.219311		0.544388	0.430028		0.584198	0.340306		0.555853	0.431941
	0.189344	0.440351		0.889356	0.801619		0.551536	0.383244		0.690444	0.900259
	0.211655	0.437627		0.927097	0.786419		0.650798	0.385225		0.619214	0.832389
	0.161902	0.473328		0.929007	0.968547		0.68869	0.502989		0.729865	0.901002
	0.176796	0.490803		0.803873	1		0.587797	0.444451		0.692536	0.886601
	0.216871	0.471422		0.515412	0.143323		0.324889	0.447308		0.387265	0.450197
	0.283869	0.513813		0.397242	0.108716		0.398394	0.44947		0.406276	0.422901
	0.286108	0.525696		0.488046	0.146349		0.342881	0.459113		0.336061	0.585298
	0.319916	0.540933		0.586047	0.217144		0.273319	0.395296		0.340767	0.417015
	0.185188	0.261618		0.160925	0.180364		0.519148	0.432156		1	0.743374
	0.199554	0.255507		0.190902	0.191706		0.534199	0.335531		0.878879	0.780874
	0.329844	0.284092		0.271018	0.152794		0.549348	0.352642		0.858612	0.838143
	0.284889	0.369559		0.291948	0.180394		0.427823	0.336063		0.856704	0.986876
	0.351624	0.506662		0.251895	0.192948		0.311694	0.451706		0.393443	0.547236
	0.314754	0.28058		0.31165	0.208684		0.546629	0.746514		0.600054	0.564534
	0.416131	0.396912		0.263873	0.179464		0.531879	0.396898		0.533601	0.703929
	0.371849	0.307997		0.265461	0.191922		0.490792	0.35382		0.46245	0.644437
	0.116838	0.332147		0.364406	0.219543		0.0995889	0.214363		0.635154	0.642335
	0.130759	0.347869		0.577923	0.280619		0.152998	0.27262		0.415605	0.477307
	0.0966733	0.507555		0.434569	0.225101		0.11451	0.239098		0.514599	0.890116
	0.102439	0.233787		0.556065	0.236607		0.146489	0.301342		0.4442	0.658028
	0.743016	0.438928		0.555063	0.11918		1	0.747097		0.621135	0.593962
	0.84496	0.398809		0.680647	0.107184		0.798008	0.693213		0.752845	0.927392
	0.799193	0.373376		0.507056	0.121487		0.627121	0.589204		0.578482	0.970803
	1	0.519036		0.664134	0.15087		0.633394	0.57798		0.759311	0.930019
	0.129941	0.682399		0.144031	0.0509888		0.574219	0.472992		0.692201	0.267943
	0.236336	0.940394		0.1783	0.0610165		0.581375	0.531186		0.765704	0.282861
	0.24132	0.734549		0.171328	0.0599946		0.620569	0.529135		0.754121	0.353999
	0.276428	0.787253		0.178765	0.054735		0.558315	0.549691		0.777056	0.376219
	0.694211	0.6325		0.537342	0.400803		0.963914	0.906033		0.28568	0.521227
	0.471606	0.508717		0.627452	0.366968		0.956618	0.884613		0.308433	0.50888
	0.751182	0.612264		0.993377	0.302147		0.96255	1		0.286431	0.481002
	0.596506	0.682385		0.802339	0.329749		0.938961	0.895768		0.30153	0.48641
	0.0924444	0.553033		0.765872	0.322342		0.684223	0.451239		0.681931	0.857016
	0.133165	0.728862		1	0.331782		0.804134	0.52493		0.876565	1
	0.109618	1		0.668371	0.286522		0.844387	0.581354		0.459922	0.868687
	0.145064	0.656871		0.958357	0.339795		0.746597	0.482094		0.65197	0.872992
	0.561703	0.726785		0.787396	0.292731		0.63866	0.556051		0.352994	0.488487
	0.802234	0.709783		0.67935	0.331711		0.709377	0.366291		0.288989	0.409123
	0.809493	0.704394		0.833134	0.354281		0.459577	0.335278		0.246263	0.405113
	0.760063	0.61086		0.613671	0.281128		0.572023	0.350809		0.353487	0.454141
Data Figure S3a-b: Activin A-Cy5 Surface binding on U2-OS cells
relative Cy5 fluorescence instensity / area (norm. to untransfected unstim. Cells)
	ActivinA-Cy5
ALK4-Halo	2.52929	2.19123	2.47474	1.82092	3.10541	2.9963	2.20362	4.54033	1.62751	2.08791	2.74172	1.90193	2.53012	3.93363	2.73841	2.8219	2.61608	2.78387	1.82836	2.19453	1.65148	2.50284	1.54402	1.47873	1.56634	1.52749	2.07551	1.80439	4.96601	5.10404	4.04687	3.94768	3.38396	3.51538	3.54183	4.82714	3.15583	3.09714	2.85826	3.36578	2.22852	2.38788	2.12625	2.00695	2.46288	2.27539	2.52935	1.60811	2.80461
TGFBR2-Halo	1.82671	1.71512	1.94822	1.60188	2.54334	2.2838	1.93995	1.88292	2.16891	2.06311	1.64569	2.18627	1.81762	1.45558	1.6738	1.7548	2.90207	2.03501	1.79199	1.84985	1.66222	1.86473	2.9277	2.52103	1.49526	1.75149	1.76141	1.69281	2.35323	1.38532	1.90193	1.5027	2.76156	1.96888	1.43078	1.30763	1.08528	1.19356	1.1605	1.76968	1.34989	1.27149	1.332	1.41296	2.5285	2.36317	1.97115	2.14671	2.19017
BMPR2-Halo	2.7723	2.35737	2.49375	2.57145	2.04906	3.44099	1.86969	2.06807	2.54086	2.52599	2.66815	2.69212	2.43093	1.68289	1.96227	3.26411	3.09549	3.02854	2.85992	2.81776	2.60699	3.39057	2.78305	3.03846	1.97632	1.99533	2.34083	2.27471	1.63825	1.78704	1.88622	2.08543	2.58054	2.99713	2.35241	2.19701	2.32926	2.72353	2.59459	2.10774	1.89105	1.92258	1.93536	1.91832	1.77685	1.97286	1.78963	1.72231	1.66777
ACVR2B-Halo	1.90606	2.21189	1.99285	1.85481	4.14357	3.42116	2.87232	3.49141	4.88748	7.41595	2.45738	4.28161	2.46895	1.93168	1.78042	2.15899	2.67477	2.38712	1.96061	1.89201	2.47308	2.72932	2.00938	2.2185	2.14246	2.03087	2.09617	2.92356	1.57874	2.14329	1.85316	2.06724	2.71858	3.06821	2.87397	2.28132	1.66553	1.74571	2.62187	1.96723	3.9977	4.29256	3.95083	3.76419	2.99721	2.64525	3.12504	3.1881	3.43183
ACVR2A-Halo	1.5837	2.35406	1.51427	1.66388	1.38119	3.17153	1.3316	1.39442	2.01434	1.87135	1.94904	1.65561	1.94739	1.74405	1.80439	1.90771	1.80109	1.70438	1.68041	1.56717	2.00608	2.23503	2.10609	2.06063	4.79573	4.41386	3.04837	2.83347	1.7953	1.81679	1.85399	1.76224	1.83415	2.66981	1.79034	1.36466	2.22677	2.75081	2.27223	2.24743	1.95752	1.99587	1.77855	1.62345	3.02789	2.491	1.63027	2.65888	2.68615
untrans.	0.6596	1.15967	0.84971	0.949724	1.82588	1.0828	1.04726	1.03569	1.55808	1.92838	1.40434	1.0142	1.26713	1.35391	1.68372	1.82092	0.334759	0.748042	0.261195	0.365342	0.666212	0.886079	0.743083	0.336412	1.20927	1.13487	1.28614	1.62751	0.753001	0.305003	0.638109	0.698448	0.551319	1.13818	1.15554	0.400058	1.09603	1.14727	1.2415	0.635629	0.628928	0.968106	1.3925	0.760168	0.994525	1.15815	0.621258	1.1215	1.30388
Data Figure S3c: norm. Cy5 fluorescence intensity / (norm. Receptor intensity/area)
	Cy5	ACVR2A		Cy5	BMPR2		Cy5	ACVR2B		Cy5	ALK4		Cy5	TGFBR2
	0.188308	0.408828		0.0593857	0.0354967		0.482277	0.565858		0.328658	0.369865		0.289984	0.637633
	0.17928	0.445584		0.0762292	0.0366468		0.479263	0.390212		0.37602	0.436365		0.303867	0.463809
	0.210087	0.457413		0.110216	0.045873		0.44938	0.47925		0.317199	0.347874		0.229195	0.448597
	0.184832	0.514835		0.113844	0.0498488		0.519342	0.681382		0.366469	0.445909		0.220495	0.36506
	0.171906	0.336231		0.746388	0.489836		0.330282	0.519426		0.215858	1		0.437606	0.680074
	0.265854	0.346849		0.752556	0.407094		0.285786	0.428473		0.196458	0.678807		0.476629	0.620887
	0.348971	0.606868		1	1		0.413993	0.622508		0.271326	0.69951		0.407295	0.650917
	0.392346	0.658875		0.911276	0.872879		0.351962	0.549045		0.209158	0.589324		0.439425	0.839707
	0.611909	0.338265		0.136323	0.0928154		0.153446	0.259434		0.0657695	0.0599245		0.526773	0.396028
	0.572292	0.285182		0.10745	0.0847741		0.325905	0.493577		0.0543244	0.0744201		0.402165	0.793034
	0.367133	0.221331		0.10481	0.0844238		0.169629	0.288628		0.0386195	0.0537353		0.385701	0.442024
	0.413991	0.19126		0.124856	0.0836161		0.117743	0.253324		0.0352211	0.0503897		0.314786	0.524808
	0.124095	0.216204		0.363809	0.136833		0.41892	0.391091		0.0911221	0.198279		0.281044	0.662062
	0.109599	0.223653		0.345635	0.117006		0.514389	0.573003		0.0349185	0.159984		0.272952	0.736199
	0.120618	0.210581		0.329843	0.16391		0.453288	0.551363		0.133922	0.207527		0.29981	0.594266
	0.141317	0.217726		0.578154	0.329045		0.573372	0.706064		0.142052	0.210127		0.258134	0.74861
	0.164182	0.227122		0.383999	0.389185		0.512094	0.62406		0.252885	0.36872		0.314318	0.515986
	0.204703	0.31054		0.440456	0.417079		0.734087	0.896318		0.445506	0.389807		0.345812	0.459697
	0.250286	0.303656		0.296551	0.302064		0.665962	0.818098		0.87891	0.356261		0.343095	0.511923
	0.230288	0.290498		0.329463	0.359486		0.563802	0.847324		1	0.360492		0.330904	0.452018
	0.824589	0.734658		0.500749	0.368231		0.215418	0.441125		0.0955474	0.274825		0.576602	0.735538
	1	0.838879		0.450358	0.287723		0.166147	0.240634		0.110652	0.270205		0.390842	0.690856
	0.57642	0.553799		0.421591	0.282826		0.199139	0.314564		0.118776	0.250714		0.556324	0.689303
	0.616612	0.64599		0.483969	0.353365		0.190301	0.348218		0.102205	0.32539		0.892166	0.517674
	0.154025	0.425968		0.138343	0.0806426		0.428669	0.633969		0.73028	0.12891		0.296474	0.663769
	0.154866	0.255025		0.164764	0.0956944		0.328784	0.492891		0.641012	0.130522		0.317782	0.709985
	0.145137	0.32504		0.230199	0.122516		0.331076	0.546007		0.587326	0.120189		0.497	0.480764
	0.0569516	0.185907		0.146719	0.0864712		0.265457	0.388461		0.634896	0.122577		0.458657	0.541786
	0.441454	0.793986		0.679492	0.395403		0.456128	0.549455		0.0616821	0.431102		0.584367	0.479737
	0.376596	1		0.549843	0.476358		0.473102	0.578216		0.0569764	0.412528		0.722888	0.639026
	0.342803	0.804581		0.730159	0.391396		0.473623	0.679614		0.0719702	0.395258		0.644126	0.543097
	0.429306	0.831413		0.612791	0.414607		0.29785	0.410521		0.052931	0.395398		0.691564	0.556086
	0.221736	0.605124		0.075719	0.0803188		0.204113	0.355071		0.150664	0.182639		0.825654	0.46413
	0.245365	0.720576		0.121705	0.114641		0.179784	0.296073		0.0976606	0.197013		1	0.553535
	0.161287	0.410347		0.0766851	0.109368		0.236993	0.394036		0.0600812	0.174005		0.496486	0.609899
	0.157109	0.441546		0.105485	0.120505		0.211563	0.361347		0.196823	0.16936		0.556194	0.868199
	0.220909	0.746677		0.175762	0.196425		0.853872	0.89137		0.35734	0.278508		0.708078	0.617507
	0.283994	0.754074		0.127539	0.141912		1	1		0.349431	0.344194		0.508797	0.646854
	0.0539235	0.406839		0.173724	0.202144		0.481822	0.569021		0.238956	0.320544		0.57243	0.651044
	0.0621105	0.379492		0.146941	0.184755		0.909096	0.927973		0.208685	0.278573		0.287213	1
	0.548641	0.662636		0.088641	0.11155		0.438691	0.557186		0.419849	0.236466		0.391595	0.446443
	0.920021	0.867268		0.123738	0.156043		0.453319	0.532756		0.472343	0.316477		0.301817	0.586216
	0.371905	0.531578		0.0443639	0.0758528		0.461202	0.631537		0.271386	0.267774		0.263546	0.464886
	0.368886	0.454204		0.07737	0.137248		0.436603	0.621139		0.380679	0.260699		0.423878	0.477805
	0.930484	0.372055		0.512401	0.33002		0.589783	0.493169		0.572879	0.476413		0.552643	0.480267
	0.5337	0.272327		0.477479	0.499018		0.743227	0.823971		0.410334	0.528007		0.549136	0.643591
	1	0.481167		0.53907	0.468209		0.577326	0.657628		0.551533	0.473317		0.519745	0.496389
	0.565804	0.348564		0.529899	0.435103		0.515294	0.46496		0.410852	0.55985		0.468778	0.657765
	0.574452	0.725505		0.439583	0.364593		0.414881	0.520587		1	0.533671		0.594802	0.324092
	0.577833	0.707613		0.705093	0.522478		0.356906	0.498574		0.953565	1		0.600376	0.339426
	0.391826	0.686208		0.27285	0.254534		0.509491	0.609988		0.948051	0.453951		0.515019	0.302353
	0.439235	0.556542		0.641413	0.534355		0.309407	0.350725		0.991859	0.518906		0.56217	0.344416
	0.509055	0.410825		0.457667	0.191895		0.444387	0.68514		0.430451	0.360474		0.408518	0.430101
	0.450013	0.384407		0.397317	0.202214		0.4638	0.999014		0.321883	0.489804		0.239663	0.332929
	0.3612	0.292621		0.36169	0.191126		0.623435	0.740529		0.597532	0.467877		0.340283	0.361394
	0.288016	0.268137		0.397806	0.277549		0.688017	0.939493		0.419123	0.488057		0.347551	0.430041
	0.377523	0.298434		0.146904	0.107926		1	1		0.246812	0.929289		0.128838	0.406893
	0.422783	0.236727		0.231776	0.213484		0.606115	0.585249		0.211634	0.877359		0.189928	0.454939
	0.141756	0.348416		0.17783	0.181389		0.672384	0.605913		0.156464	0.7382		0.132596	0.340264
	0.674583	0.459137		0.148733	0.121291		0.661825	0.422777		0.190834	0.696068		0.18465	0.476761
	0.710352	0.239725		0.098699	0.145887		0.628687	0.383858		0.523735	0.843465		0.416474	1
	0.625132	0.303261		0.107785	0.158525		0.67439	0.484324		0.525832	0.981206		0.471325	0.91087
	0.652726	0.293134		0.110084	0.163712		0.639741	0.722479		0.793619	0.763976		0.530684	0.736719
	0.460649	0.157641		0.150647	0.209245		0.525905	0.419733		0.583385	0.851708		0.580259	0.931148
	0.25662	0.455478		0.301263	0.251623		0.267047	0.484975		0.213806	0.693669		0.833704	0.466463
	0.155766	0.418826		0.231354	0.234661		0.328358	0.276577		0.258836	0.849974		0.855388	0.502544
	0.195198	0.286311		0.318462	0.234264		0.235962	0.268764		0.258517	0.860412		0.71687	0.543432
	0.20858	0.355374		0.206629	0.207598		0.28533	0.307715		0.22969	0.830577		0.768667	0.45917
	0.43644	0.569512		0.483807	0.591656		0.422622	0.280483		0.279561	0.512614		0.522377	0.200645
	0.423637	0.594961		0.527973	0.632413		0.573874	0.631784		0.275528	0.528274		0.552702	0.180325
	0.367346	0.607827		0.480833	0.558154		0.44569	0.29106		0.295651	0.597991		0.575104	0.226442
	0.419464	0.628956		0.426708	0.564473		0.485098	0.502668		0.285546	0.580994		0.494896	0.189289
	0.22691	0.94673		0.81013	0.669421		0.351952	0.454358		0.439473	0.281109		0.787639	0.230018
	0.719175	0.996948		1	1		0.351857	0.474173		0.651199	0.271796		0.488281	0.216429
	0.467059	0.785311		0.847291	0.809848		0.517089	0.519059		0.273723	0.473727		0.848091	0.242474
	0.589272	1		0.873831	0.828899		0.441358	0.363078		0.3408	0.265039		0.419649	0.207676
	0.717859	0.519276		0.86354	0.745358		0.503454	0.579274		0.309558	0.493709		1	0.498851
	0.826649	0.723778		0.733593	0.726635		0.438143	0.655517		0.179095	0.804497		0.636269	0.472853
	0.577085	0.604454		0.917013	0.826819		0.45996	0.47164		0.179661	0.528293		0.787313	0.680646
	0.418569	0.720879		0.530702	0.511908		0.823894	0.953641		0.19306	0.553105		0.749936	0.504342
	0.266638	0.527921		0.616998	0.623636		0.733396	0.49358		0.610732	0.15278		0.314685	0.528531
	0.339013	0.990792		0.590232	0.55085		0.461015	0.493629		0.734277	0.143013		0.397722	0.816493
	0.382704	0.566235		0.458629	0.528563		0.59578	0.362377		0.282451	0.124726		0.203901	0.456504
	0.330093	0.571223		0.634529	1		0.539228	0.575904		0.282523	0.097741		0.381164	0.934533
	0.158431	0.853597		0.388031	0.590161		0.925884	0.708326		0.372961	0.203118		0.208696	0.580949
	0.228756	0.908445		0.471317	0.410354		0.724739	0.396481		0.442997	0.186171		0.264072	0.605986
	0.160746	0.414893		0.365647	0.654046		1	0.632827		0.414879	0.194593		0.338694	0.906818
	0.0959758	0.494608		0.556385	0.903417		0.315275	0.35466		0.49122	0.259035		0.220966	0.698477
	1	0.732675		0.3613	0.373105		0.585245	0.429529		0.595638	0.18043		0.183202	0.807207
	0.812299	0.865624		0.321965	0.375292		0.735552	0.423651		0.596917	0.18415		0.213458	0.725181
	0.53611	0.547158		0.343249	0.389327		0.837489	0.582153		0.626157	0.198058		0.427173	0.537948
	0.409449	0.60196		0.351967	0.405587		0.747171	0.438352		0.64063	0.359982		0.581949	0.437016
	0.682664	0.721686		0.30884	0.226882		0.581009	0.396307		0.158405	0.154091		0.537567	0.604379
	0.696171	0.974051		0.331513	0.218889		0.629124	0.371984		0.145678	0.160994		0.444121	0.76223
	0.519148	0.652977		0.386858	0.245728		0.52211	0.412275		0.231447	0.134135		0.418399	0.619879
	0.445374	0.709717		0.192753	0.163111		0.591921	0.45671		0.28039	0.1166		0.459702	0.586783
	0.509078	0.9228		1	0.89138		0.292599	0.195565		0.582036	0.187176		0.264583	0.837208
	0.464934	0.827848		0.575516	0.511301		0.249144	0.337585		0.853533	0.56831		0.434478	0.828684
	0.449752	0.712997		0.682116	0.642658		0.536487	0.261897		0.561743	0.135418		0.33072	0.768932
	0.363912	0.700148		0.485579	0.688559		0.498519	0.517827		1	0.275416		0.242766	0.733324
	0.733412	0.671238		0.439306	0.584267		0.255425	0.181559		0.207977	0.197192		0.459957	0.592224
	0.675794	0.647475		0.395249	0.295205		0.261829	0.169007		0.197487	0.407628		0.45238	0.577794
	0.790495	0.664877		0.654972	0.544674		0.201713	0.147572		0.251831	0.178772		0.428402	0.377394
	0.59704	0.51307		0.278113	0.327109		0.201145	0.170489		0.204629	0.28207		0.436323	0.572687
	0.433397	0.871133		0.728148	0.409484		0.436932	0.464796		0.568371	0.229306		0.238703	0.472684
	0.471799	0.880048		0.578127	0.449712		0.426107	0.418736		0.474145	1		0.311713	0.601402
	0.421138	0.811716		0.862624	0.549133		0.531689	1		0.475302	0.277622		0.212261	0.362799
	0.427085	0.655731		0.351462	0.330611		0.353555	0.367775		0.514621	0.176185		0.30805	0.606569
	0.462215	0.520732		0.171136	0.176074		0.488228	0.586995		0.676785	0.306109		0.768607	0.764813
	0.402369	0.638486		0.181355	0.156419		0.432968	0.345649		0.862168	0.598345		0.770338	0.740181
	0.361735	0.490685		0.193458	0.174986		0.291052	0.421479		0.356176	0.195089		1	0.35887
	0.726376	0.67994		0.245358	0.202242		0.297224	0.362935		0.27183	0.17425		0.719332	0.745229
	0.805185	0.990619		0.34835	0.39785		0.168462	0.205229		0.85713	0.478724		0.491988	0.885389
	0.941	0.952928		0.455716	0.541259		0.189057	0.266229		0.885871	0.456602		0.560327	1
	0.704887	0.853742		0.25616	0.319282		0.183981	0.318407		0.717258	0.242002		0.49491	0.900675
	0.49667	0.627811		0.123183	0.147907		0.150226	0.290785		0.379636	0.273637		0.485355	0.907747
	0.42011	0.720742		0.501618	0.571645		0.409957	0.461058		0.448795	0.239171		0.775118	0.789147
	0.466294	0.567437		0.586331	0.414824		0.370134	0.387827		0.512563	0.239027		0.646796	0.590247
	0.592342	0.855928		0.563719	0.385803		0.546408	0.523537		0.683599	0.190347		0.679403	0.61751
	0.684316	1		0.353323	0.263975		0.58455	0.587205		0.61665	0.218782		0.644309	0.703073
[truncated: 191 more columns]

## Sheet: Fig S5
Data Figure S5a-c: Activin A-Cy5 Surface binding on COS-7 cells (FACS)
relative Cy5 mean fluorescene intensity of AF488+ cells
	Activin A Cy5			w/o
TGFBR2	1.10366	1.08982	1.32485	1	1	1
BMPR2	3.18933	3.10057	2.37233	0.997004	0.901961	1.00757
ACVR2B	13.8838	16.3808	11.0069	1.00959	0.975965	1.00895
ACVR2A	6.10246	9.67552	10.8988	0.989215	0.980392	1.09979

## Sheet: Fig 3left & S7
Data Figure 3b-c_left: TGFb1-SiR-d12 Surface binding on COS-7 cells
relative Cy5 fluorescence instensity / area (norm. to untransfected unstim. Cells)
	TGFb1-SiR-d12
ALK5	1.06888	0.995965	1.07337	0.963666	0.926596	1.60843	1.15787	1.12271	0.684965	1.06997	0.914195	0.956306	0.389637	0.965165	0.453826	1.18704	1.14492	0.648168	0.581116	1.04884	1.14506	0.600877	0.765917	5.60905	0.810482	0.316316	0.507386	8.01637	8.75463	0.992831	0.714402	0.746565	0.193796	0.878216	1.66935	0.670927	0.822884	0.451919	0.376417	0.965641	1.07922	1.4005	1.39582	1.57899	1.20359	1.6709	1.70135	1.39143	1.4738
TGFBR2	158.756	139.578	58.1732	24.6241	126.396	150.351	140.853	109.299	141.707	163.607	131.588	18.0836	32.165	10.2441	133.846	35.8716	162.835	33.616	34.6227	24.728	63.2118	43.8233	81.0963	83.0656	43.6521	56.741	66.8206	48.1062	73.474	75.3892	22.8866	40.5038	20.7876	28.1488	24.8426	29.5291	32.2875	34.4751	26.6828	27.5699	77.7674	24.0061	64.8755	21.5132	23.9838	50.7976	17.9414	15.6499	45.5401
BMPR2	2.85992	1.55364	2.36889	1.16932	1.42131	2.36753	3.12554	1.31024	0.998282	1.18744	2.95737	1.26867	1.43821	3.19355	1.22901	1.07242	2.92929	2.21366	1.48632	0.942951	1.49845	1.2624	1.43875	1.60161	1.2639	1.62396	1.69674	1.43998	0.963121	1.20489	1.44502	1.47977	1.69551	2.02873	1.46696	2.1462	1.66226	1.43957	1.13457	1.50839	1.64885	5.60209	5.15292	2.91859	1.93281	1.84987	1.15434	1.35239	1.85788
ACVR2B	1.8675	1.94668	1.33518	1.4795	2.10532	1.76365	1.85674	1.09273	1.32318	1.36107	1.8735	2.18818	1.97857	1.73258	1.56999	1.71977	2.01796	1.50376	2.46933	1.65149	1.88726	3.64042	1.48891	1.62437	2.1751	1.5704	1.38124	2.1214	1.14942	1.49218	1.27031	1.38042	2.24746	2.22211	2.7216	2.48364	1.78363	1.23213	0.937484	1.47285	1.33407	1.37015	1.12685	0.989408	1.24063	1.48249	1.46006	1.34266	1.16503
ACVR2A	2.18177	2.09278	2.5	1.94628	2.36835	1.75916	2.19963	2.07098	2.88459	1.85156	2.13721	1.64809	2.28712	1.73599	2.5586	2.35336	2.20671	1.52775	2.35431	2.42545	1.83847	1.55119	1.82703	1.39133	2.23615	1.92215	2.15602	2.12154	2.01169	1.49231	1.38983	1.35139	1.62737	1.29947	1.37702	0.803123	1.09859	1.2286	0.780772	0.309501	1.0273	1.2181	1.44364	0.98998	0.947506	1.21428	1.42417	1.47877	0.691135
untrans.	2.32651	1.8333	1.77347	1.69142	2.14484	1.36025	2.04181	1.81462	2.14007	1.64168	1.58744	1.72072	1.4686	1.55146	1.57354	1.39378	1.63459	1.7349	1.3345	2.15711	1.31937	1.54287	1.17586	1.36884	1.25681	0.769733	1.23174	1.17763	1.21961	0.978248	1.39105	1.15065	1.25136	1.03631	1.01	1.01123	0.939952	0.892253	0.758013	0.707724	2.89587	2.11836	1.61612	1.53002	1.43343	1.43496	1.91658	1.96908	1.28549
Data Figure S7 a-b: TGFb1-SiR-d12 Surface binding on COS-7 cells
relative Cy5 fluorescence instensity / area (norm. to untransfected unstim. Cells)
ALK7	1.09	0.967891	0.663023	0.813617	1.09491	0.731301	1.16659	1.31065	1.32046	0.989832	1.01736	0.891163	0.959714	1.33981	4.05664	0.95726	0.991331	0.355702	0.892117	0.955352	0.478221	0.935864	1.16782	1.63786	0.308956	0.938181	0.896478	1.01777	0.798898	0.774503	1.07855	1.22438	1.12216	1.01477	0.801215	0.752153	0.71631	0.954665	1.14002	1.01289	0.769401	0.981008	1.0693	0.766252	1.06176	0.928894	1.0671	1.01976	1.1406
ALK6	0.554677	0.707588	0.795627	0.506023	0.645715	0.846461	0.785542	0.563672	1.78219	0.925915	0.603603	0.974023	1.14942	1.17055	1.0284	0.916648	1.59875	0.915966	1.25613	0.381323	0.609191	0.861861	1.43657	0.94922	2.06675	0.968027	0.695731	1.19753	0.497983	0.566534	0.645306	1.57095	1.11985	0.375872	0.797126	1.01518	0.639582	0.569532	0.750654	0.774231	1.49948	1.44498	1.62681	1.2559	1.62194	1.06462	1.25542	1.59808	1.5997
ALK4	1.08973	1.08291	1.85169	0.989832	2.35363	1.99915	1.47023	0.958351	1.52788	1.3146	1.3146	1.50976	1.10131	1.14901	1.42294	1.00169	1.29197	1.06125	1.23065	1.90007	1.2252	1.49981	1.59234	1.21525	1.22383	0.429977	1.03358	2.42259	0.621047	1.20434	1.14983	1.28639	2.29244	1.26472	1.54315	2.38075	1.30438	2.53339	0.945131	0.649122	1.67587	1.56305	1.53346	1.09001	0.948174	1.26869	1.08266	1.47094	1.49051
ALK3	1.07024	0.895524	0.870175	1.05007	1.02826	1.0006	0.807348	1.01941	1.03753	0.83992	1.16646	1.35371	0.947039	0.947175	1.02254	0.962576	2.40651	1.98225	2.80391	1.09082	0.866631	1.34731	1.2902	0.842237	1.176	1.31623	0.965846	1.013	1.80604	1.05198	1.45006	1.28366	1.26581	1.09082	0.848369	1.00551	1.05334	0.998555	1.0051	1.15106	1.3606	1.62337	2.04496	1.86981	1.4068	1.37616	0.977859	1.63788	1.21228
ALK2-R206H	0.453009	1.60161	1.23092	1.69524	1.92638	0.85164	2.34927	1.33518	1.85387	1.3146	1.21756	0.5619	1.15106	1.01573	1.39828	1.47896	1.47228	1.52284	0.663977	1.06002	0.752562	0.478221	1.27916	0.895387	1.54246	1.40468	1.11303	1.3101	1.30983	2.18423	1.24768	0.858454	1.42349	0.665476	1.04952	1.14315	2.04699	1.00878	1.33927	1.20012	2.06844	1.91802	2.07579	2.34667	2.16818	1.48984	2.2203	1.53537	1.53661
ALK2	1.49095	2.45053	1.67793	2.17019	1.3732	2.86061	1.94873	2.90681	2.57441	2.73563	2.54429	1.61865	2.19935	1.81067	2.56037	1.41286	1.34894	1.57299	1.14492	1.48482	1.51194	2.05667	1.35862	2.55765	1.5411	1.29266	1.21538	1.10159	1.02636	1.17068	1.56332	1.50431	1.69306	0.924007	1.00142	1.27903	1.22806	0.84101	0.601967	1.0145	0.679681	0.665173	1.27499	0.942734	1.52181	1.06701	0.902646	1.46836	0.684167
ALK1	1.13402	1.20448	1.00142	1.29947	1.19371	1.69033	1.25327	1.18213	0.77573	1.45456	1.33981	1.33708	2.14089	1.10731	0.739615	1.47269	1.1362	1.09368	1.49531	1.3777	1.28434	1.79636	0.810755	1.50703	1.08877	1.34799	1.5362	1.14547	0.873991	1.48972	0.879987	1.36679	1.11862	1.56959	1.253	0.761556	1.39501	0.774094	1.23351	1.16727	0.70402	0.966309	1.40012	1.53642	1.36413	0.613918	1.50941	1.50158	0.791163
untrans.	2.32651	1.8333	1.77347	1.69142	2.14484	1.36025	2.04181	1.81462	2.14007	1.64168	1.58744	1.72072	1.4686	1.55146	1.57354	1.39378	1.63459	1.7349	1.3345	2.15711	1.31937	1.54287	1.17586	1.36884	1.25681	0.769733	1.23174	1.17763	1.21961	0.978248	1.39105	1.15065	1.25136	1.03631	1.01	1.01123	0.939952	0.892253	0.758013	0.707724	2.89587	2.11836	1.61612	1.53002	1.43343	1.43496	1.91658	1.96908	1.28549
Data Figure 3d_left: norm. SiR-d12 fluorescence intensity / (norm. Receptor intensity/area)
	Receptor	TGFBR2	BMPR2	ACVR2B	ACVR2A
TβR2	1	0.970351
	0.859536	0.853128
	0.693393	0.355567
	0.660338	0.150508
	0.646569	0.772561
	0.640089	0.918979
	0.616841	0.860925
	0.608957	0.668061
	0.601405	0.866141
	0.586679	1
	0.573831	0.804295
	0.562147	0.110531
	0.552812	0.196599
	0.523339	0.062614
	0.512396	0.818097
	0.489602	0.219255
	0.488616	0.995282
	0.474818	0.205468
	0.456776	0.211621
	0.44554	0.151143
	0.401942	0.386364
	0.369374	0.267857
	0.360306	0.495678
	0.325058	0.507715
	0.286219	0.266811
	0.285393	0.346813
	0.281326	0.408421
	0.277084	0.294035
	0.259233	0.449088
	0.244235	0.460795
	0.242536	0.139888
	0.216096	0.247568
	0.202231	0.127058
	0.163545	0.172052
	0.161087	0.151843
	0.151796	0.180488
	0.139565	0.197348
	0.137455	0.210719
	0.103068	0.163091
	0.0975121	0.168513
	1	1
	0.797837	0.308691
	0.781099	0.834225
	0.686374	0.276635
	0.623611	0.308405
	0.506522	0.653199
	0.477406	0.230706
	0.452151	0.20124
	0.441111	0.585593
	0.386327	0.257578
	0.380233	0.254904
	0.373662	0.435286
	0.357645	0.587288
	0.354615	0.326071
	0.340187	0.364123
	0.321298	0.486252
	0.31849	0.227436
	0.314168	0.511437
	0.302858	0.369935
	0.297062	0.471046
	0.275418	0.337863
	0.270124	0.317708
	0.266135	0.368739
	0.264914	0.202611
	0.257655	0.57122
	0.25309	0.367064
	0.237556	0.234296
	0.227282	0.399281
	0.216492	0.177442
	0.207463	0.462359
	0.194626	0.435633
	0.181298	0.525494
	0.174881	0.522943
	0.150718	0.137055
	0.149859	0.150131
	0.148436	0.24063
	0.148309	0.219506
	0.126012	0.22986
	0.117247	0.192955
	0.115133	0.115099
	1	0.641633
	0.745722	0.57275
	0.725366	0.926635
	0.716005	1
	0.714185	0.554884
	0.679932	0.514733
	0.642619	0.580022
	0.623546	0.525571
	0.595301	0.588214
	0.57981	0.509037
	0.461454	0.44786
	0.449394	0.751282
	0.43453	0.747628
	0.430209	0.713423
	0.430193	0.244583
	0.429574	0.444816
	0.424206	0.317005
	0.379324	0.306141
	0.362594	0.731068
	0.352922	0.642487
	0.35271	0.632702
	0.350735	0.607704
	0.3152	0.297519
	0.314139	0.600717
	0.301083	0.403489
	0.276705	0.259039
	0.269709	0.233132
	0.267172	0.290357
	0.23956	0.511571
	0.229	0.452094
	0.223048	0.338932
	0.205236	0.194702
	0.184551	0.175648
	0.180352	0.206508
	0.180163	0.172411
	0.170265	0.353877
	0.150719	0.0626738
	0.137008	0.0532345
	0.120935	0.0333192
	0.120214	0.0268671
BMPR2	1		0.895532
	0.836009		0.486493
	0.703675		0.741774
	0.698477		0.36615
	0.666556		0.445056
	0.628093		0.741348
	0.590771		0.978705
	0.55709		0.410276
	0.508456		0.312593
	0.496978		0.371826
	0.494712		0.926044
	0.494544		0.39726
	0.493546		0.450348
	0.48806		1
	0.458261		0.384842
	0.456871		0.335808
	0.40921		0.917253
	0.403458		0.693168
	0.399848		0.465412
	0.395391		0.295267
	0.391126		0.46921
	0.385824		0.395297
	0.384112		0.450518
	0.376908		0.501515
	0.370717		0.395767
	0.34787		0.508514
	0.341614		0.531302
	0.313228		0.450903
	0.304232		0.301583
	0.301242		0.377288
	0.272836		0.452482
	0.268167		0.463364
	0.16124		0.530918
	0.145133		0.635258
	0.141082		0.459352
	0.130856		0.672044
	0.0526955		0.520505
	0.0493494		0.450775
	0.0442919		0.355268
	0.0404302		0.472325
	1		0.712628
	0.910031		0.0653927
	0.750006		0.222176
	0.652617		0.204362
	0.628174		0.516631
	0.576728		0.11575
	0.565374		0.0766543
	0.564401		0.0733648
	0.552499		0.849307
	0.550742		0.0457806
	0.53175		0.0536353
	0.522718		0.0736828
	0.507976		0.831951
	0.481102		0.20328
	0.471096		0.49281
	0.464398		0.464726
	0.451046		0.0457655
	0.450791		0.756118
	0.445211		0.0446828
	0.44446		0.40838
	0.441497		0.147744
	0.433669		0.0402804
	0.420964		1
	0.410289		0.0611872
	0.407117		0.0823513
	0.401846		0.201164
	0.399724		0.0350528
	0.35561		0.0656047
	0.344835		0.0552138
	0.33544		0.0523331
	0.320628		0.0663694
	0.315363		0.126682
	0.311535		0.206789
	0.304125		0.0824611
	0.294981		0.082022
	0.291841		0.301439
	0.277692		0.274797
	0.273346		0.153585
	0.246655		0.0920382
	0.160042		0.164865
	1		0.386961
	0.836097		0.492862
	0.815117		0.388594
	0.769579		0.465666
	0.713308		0.414157
	0.700201		0.396686
	0.689288		0.456184
	0.622152		0.320482
	0.591384		1
	0.58205		0.464208
	0.564886		0.544893
	0.552881		0.55302
	0.45196		0.603209
	0.435322		0.520475
	0.392067		0.463652
	0.381694		0.497933
	0.376562		0.411205
	0.358747		0.583516
	0.35423		0.438297
	0.307478		0.534959
	0.306404		0.436004
	0.277816		0.511827
	0.276735		0.467924
	0.247976		0.596541
	0.226628		0.48411
	0.204157		0.438123
	0.171851		0.437602
	0.165287		0.522247
	0.156508		0.522524
	0.151707		0.544163
	0.149379		0.455906
	0.149003		0.509326
	0.147845		0.574242
	0.14711		0.496301
	0.142394		0.383523
	0.136157		0.5699
	0.133924		0.410232
	0.110537		0.503248
	0.108488		0.633705
	0.100998		0.496162
ACVR2B	1
	0.877708
	0.837303			0.51299
	0.805243
	0.69905			0.534741
	0.681567
	0.652705			0.366764
	0.615645			0.406409
	0.603923			0.578317
	0.575957			0.484464
	0.574609			0.510033
	0.568571			0.300165
	0.55104			0.36347
	0.525845			0.373877
	0.523132			0.514638
	0.486072			0.601078
	0.45671			0.543501
	0.447046			0.475928
	0.438276			0.431267
	0.432665			0.472409
	0.43151			0.55432
	0.431169			0.413073
	0.431014			0.678309
	0.428741			0.453654
	0.425487			0.518419
	0.412592			1
	0.406295			0.408992
	0.375103			0.446204
	0.363138			0.597484
	0.34395			0.431379
	0.335969			0.379417
	0.317477			0.582734
	0.290389			0.315738
	0.252254			0.409891
	0.247243			0.348944
	0.23489			0.379193
	0.129899			0.617363
	0.122145			0.6104
	0.115822			0.747604
	0.108581			0.68224
	1			0.718703
	0.814276			0.496481
	0.803912			0.377755
	0.797862			0.593477
	0.769185			0.537556
	0.730407			0.552094
	0.713331			0.454059
	0.663139			0.398677
	0.64876			0.499904
	0.60129			0.597362
	0.597862			0.588324
	0.529696			0.541018
	0.492756			0.469443
	0.441638			0.683974
	0.4319			0.584208
	0.420398			1
	0.414358			0.626091
	0.398145			0.514326
	0.385161			0.517788
	0.383213			0.491058
	0.371696			0.596823
	0.367292			0.604515
	0.342306			0.518634
	0.326886			0.482097
	0.312564			0.61913
	0.299162			0.485327
	0.275007			0.454713
	0.270982			0.61463
	0.259152			0.669743
	0.238851			0.435983
	0.236363			0.597746
	0.211032			0.636783
	0.20794			0.437868
	0.198793			0.480597
	0.180172			0.473289
	0.179977			0.591708
	0.154884			0.474982
	0.135454			0.534364
	0.125425			0.57367
	0.096551			0.413599
	1
	0.617148			0.611942
	0.609354			0.696735
	0.588276			0.522735
	0.530171			0.465945
	0.489454			0.238929
	0.462798			0.496559
	0.441779			0.428022
	0.439774			0.253239
	0.437651			0.425483
	0.426993			0.430704
	0.421426			0.594285
	0.418923			0.464948
	0.397313			0.278751
	0.396086			0.421282
	0.394159			1
	0.383532			0.491029
	0.370426			0.452015
	0.368997			0.556766
	0.366105			0.357848
	0.356285			0.225379
	0.354713			0.421615
	0.354585			0.239855
	0.348244			0.456025
	0.344312			0.243676
	0.34209			0.271038
	0.338824			0.670393
	0.33877			0.219161
	0.326841			0.303218
	0.321614			0.358346
	0.317086			0.35754
	0.31172			0.333167
	0.277861			0.779819
	0.251546			0.33077
	0.239755			0.248873
	0.23708			0.341402
	0.213805			0.430846
	0.213346			0.305615
	0.20093			0.291661
	0.183755			0.274598
	1				0.756355
	0.876726				0.725503
	0.869684				0.866673
	0.817177				0.674714
	0.792519				0.821034
	0.783217				0.609846
	0.738806				0.762544
	0.693553				0.717944
	0.647282				1
	0.64654				0.641878
	0.646261				0.740905
	0.638341				0.571341
	0.633411				0.792875
	0.604231				0.601814
	0.598212				0.886989
	0.571111				0.815837
	0.561365				0.765
	0.518303				0.529623
	0.509379				0.816167
	0.499184				0.84083
	0.482663				0.637343
	0.456646				0.537749
	0.411303				0.633374
	0.390042				0.48233
	0.386399				0.775206
	0.383221				0.666352
	0.369682				0.747425
	0.349721				0.735472
	0.343029				0.697392
	0.306363				0.517339
	0.287728				0.48181
	0.245802				0.468487
	0.178301				0.56416
	0.176704				0.450487
	0.174387				0.477369
	0.167686				0.278418
	0.165771				0.380847
	0.133803				0.425919
	0.0664591				0.27067
	0.0662579				0.107295
	1				0.505044
	0.992312				0.598846
	0.974468				0.709727
	0.966152				0.486697
	0.94262				0.465816
	0.839505				0.596969
	0.827286				0.700155
	0.809368				0.726995
	0.78467				0.339778
	0.65811				0.854301
	0.61766				0.403735
	0.615442				0.689034
	0.611112				0.424335
	0.593472				0.32875
	0.591649				0.334991
	0.585902				0.494768
	0.573322				1
	0.547363				0.497818
	0.536498				0.401624
	0.528171				0.552625
	0.507038				0.510488
	0.504191				0.401905
	0.497229				0.759983
	0.48569				0.547276
	0.478204				0.349725
	0.462776				0.983389
	0.449908				0.800901
	0.435939				0.862043
	0.42665				0.873258
	0.408771				0.876167
	0.402847				0.934119
	0.362447				0.716344
	0.216667				0.352353
	0.190052				0.533762
	0.183791				0.626156
	0.169329				0.560274
	0.127501				0.536296
	0.124108				0.666933
	0.115146				0.611984
	0.105556				0.633147
	1				0.0762046
	0.945262				0.0859163
	0.857085				0.19107
	0.856733				0.184285
	0.854584				0.0822822
	0.822344				0.0588775
	0.807067				0.0498977
	0.780829				1
	0.758313				0.149036
	0.735006				0.109433
	0.685414				0.060986
	0.682899				0.113786
	0.677601				0.0766264
	0.652297				0.110053
	0.647572				0.135541
	0.618364				0.0581457
	0.603165				0.0921674
	0.59494				0.133668
	0.589738				0.0701023
	0.577557				0.0909023
	0.576957				0.141333
	0.562045				0.253482
	0.541917				0.105414
	0.528468				0.107981
	0.513686				0.103281
	0.488316				0.0672496
	0.47653				0.123113
	0.46748				0.0880744
	0.462295				0.0676465
	0.442988				0.0849364
	0.367614				0.11236
	0.349779				0.375975
	0.287007				0.184881
	0.232259				0.129402
	0.226032				0.201153
	0.221672				0.192285
	0.213417				0.108391
	0.212848				0.101619
	0.199434				0.0752496
	0.189376				0.086524
[truncated: 191 more columns]

## Sheet: Fig 3right & S8 
Data Figure 3b-c_right: BMP9-SiR-d12 Surface binding on COS-7 cells
relative Cy5 fluorescence instensity / area (norm. to untransfected unstim. Cells)
	BMP9-SiR-d12
ACVR2B	0.510759	0.488634	0.64918	0.887446	0.535342	0.902574	1.2959	0.441926	0.719714	1.11947	1.04572	0.383116	1.03173	0.449301	2.7323	0.891039	1.14821	0.336598	1.78907	1.84505	0.926779	1.58239	0.826367	1.35225	1.29647	1.19568	0.965355	0.919593	0.591315	0.808213	0.963842	0.927724	0.294807	0.28157	0.245263	0.24375	1.90949	1.14056	0.851147	0.882484	2.32671	1.95226	1.22584	1.03204	0.807889	0.97834	1.91871	0.881009	2.24228
ALK6	1.02208	1.40066	1.3583	1.23123	1.20759	0.946256	1.99708	1.11607	1.06236	0.984643	1.21402	2.05741	1.00544	1.11002	0.933964	0.984643	1.91917	1.10453	0.994665	1.25997	1.34998	1.669	0.66185	2.35165	1.34034	0.891795	0.745054	1.67807	1.41012	0.488634	0.806322	0.607956	7.92007	1.57199	1.52244	4.36802	0.839036	0.766966	0.710682	1.19905	0.777412	1.57154	0.813911	2.11066	1.741	2.01149	0.865894	1.18824	1.04347
ALK3	0.866645	1.39612	1.89875	0.889904	1.47498	1.47479	1.04478	0.919025	2.92821	1.71438	2.21096	1.90026	0.829014	1.76657	0.870427	1.35793	1.63666	1.25619	4.35194	1.14443	1.29307	1.19568	0.797056	3.6986	0.765287	0.902763	1.06312	1.08676	2.17446	1.67713	0.886122	1.96475	1.2369	1.2613	0.991072	0.780983	1.23641	1.12311	0.889489	0.776306	1.18713	1.17423	0.922178	0.76881	0.967648	0.866877	0.843896	1.84178	0.82239
ALK2	0.959115	1.92901	1.06198	0.910705	1.61661	1.10037	1.0756	0.932452	1.16278	2.91403	1.08184	1.5822	1.13725	0.784386	1.58106	0.736922	1.2178	0.986534	0.993342	0.839414	0.923942	1.13857	0.812562	1.10321	1.13895	1.10737	2.40649	0.818613	1.21364	1.62758	0.948147	1.25865	1.2785	1.67542	1.17942	1.34885	0.635376	0.537989	0.302749	0.805187	0.408123	0.264585	1.87827	0.267412	0.260039	1.59636	1.83539	0.478417	1.37159
ALK1	42.5893	45.9184	38.8468	46.2083	35.5298	37.8805	26.4927	27.5573	9.90619	28.775	34.7596	43.5106	30.0512	47.6276	31.7361	36.3962	8.55696	18.4874	33.6433	38.066	26.8129	27.6182	10.4292	47.6813	8.09121	30.7739	26.5249	11.1263	31.2703	33.34	36.5103	25.3827	18.3964	27.4412	13.2949	11.1108	25.1486	21.4067	17.1814	13.0683	11.2531	11.4132	13.8356	16.255	10.9994	10.303	8.74017	13.0703	10.2914
untrans.	1.88362	2.24896	1.66068	2.00805	1.63893	1.75844	1.76071	1.42827	1.45115	1.26924	1.05253	1.27283	1.19038	1.08524	1.03778	1.02984	0.986534	0.840549	1.0618	0.963653	0.806133	0.757345	0.880071	0.827312	0.572405	0.623273	0.583562	0.693807	0.491092	0.623084	0.525698	0.58394	0.238455	0.429257	0.195529	0.301614	0.149956	1.11684	1.18222	1.28852	1.11241	0.841438	1.15985	0.979691	0.996528	0.72334	0.881009	0.839349	0.797935
Data Figure S8: BMP9-SiR-d12 Surface binding on COS-7 cells
relative Cy5 fluorescence instensity / area (norm. to untransfected unstim. Cells)
	BMP9-SiR-d12
ALK7	1.16145	0.778524	0.603418	0.633674	1.85847	0.964031	0.930561	0.936044	0.524563	0.935477	1.42978	0.982374	0.808969	0.692862	0.935477	0.818802	1.47422	0.938881	0.605876	0.950794	1.03381	1.13233	1.49219	2.34333	1.10113	1.98441	1.02	1.22442	1.75315	1.20097	1.99879	0.64502	0.766989	0.727278	0.850193	0.784765	0.679814	1.63666	1.13573	0.740704	0.692494	0.77434	0.722971	1.31998	1.29171	1.6041	0.999846	0.993701	0.952655
ALK5	6.4744	7.21378	8.03032	5.24677	5.08887	1.42392	1.04913	1.17979	1.01433	1.14349	1.12533	1.31216	1.19303	0.948714	0.801594	0.725765	1.2855	0.927157	0.829959	0.886689	8.133	1.12439	0.757156	1.24768	1.14859	1.13668	1.55856	1.00393	1.95699	0.971406	1.66174	0.967648	1.08501	1.28262	0.908046	0.436511	1.06547	0.321238	0.751359	0.846846	1.35242	0.769424	0.784785	0.820424	0.935082	1.0565	1.30363	0.636455	1.04925
ALK4	1.06142	1.07031	1.59468	1.44359	1.65595	1.55005	0.82769	0.893686	1.06823	0.726144	0.979726	1.00412	0.69532	0.965166	0.461593	1.25941	0.919971	0.7564	1.1849	1.59657	0.901061	1.21251	1.37986	0.994476	0.94966	1.42033	0.591883	0.83412	0.80462	1.0166	0.687567	1.25657	0.741272	1.15067	0.938125	1.94678	2.87035	0.629135	0.904482	1.02516	0.984853	0.772496	1.18074	1.2723	1.17742	1.27328	1.05502	1.8387	0.596638
ALK2-R206H	0.754308	0.639036	0.603766	0.682171	0.85299	0.447448	0.873267	0.411441	0.834065	1.00734	0.881747	0.910258	0.875356	1.34075	0.71867	1.65768	1.07788	0.82067	1.32108	0.656487	0.551291	0.601431	0.713754	1.45577	1.69775	1.25767	1.93161	1.57141	1.31875	0.764754	1.52472	1.31998	1.35549	0.89379	1.93247	1.92743	0.279332	0.50152	0.316814	0.332667	1.63398	1.81972	1.60691	1.5316	1.96976	0.750609	1.65514	1.02246	1.60244
TGFBR2	0.981428	1.1607	1.23236	0.897657	1.39802	1.30914	1.18717	1.20721	0.966679	0.847924	0.875343	1.49351	1.3948	1.05215	1.22367	1.79494	0.905599	1.21743	1.18187	0.823908	0.910516	1.93619	0.926022	1.03778	1.49011	1.04818	0.991072	0.987669	1.68091	0.639347	0.755169	1.73326	0.866508	1.42112	1.18898	1.59993	0.910258	1.4731	0.835171	1.77984	1.37872	1.66911	1.98335	0.440812	1.03069	1.04347	0.978094	1.19217	0.607944
BMPR2	2.09655	1.44718	1.05423	0.931884	1.01774	1.93487	1.24484	1.39348	1.76128	1.6586	1.22348	1.1155	1.16391	2.24556	1.94811	1.61359	1.58239	1.11909	1.65179	1.0323	1.29855	0.957791	0.976134	0.803296	0.609469	0.81294	1.80269	0.725009	1.08222	0.760749	0.810293	0.880449	1.00488	1.25941	0.923375	0.976512	1.51507	1.17509	1.07653	0.913084	1.96577	1.32723	1.50677	1.81277	2.11177	1.79889	1.45209	1.355	1.48895
ACVR2A	1.70965	3.60859	1.64441	0.95174	0.949849	0.900115	1.48708	1.01849	1.13214	1.04799	0.835254	0.735788	1.15899	1.18471	1.43848	1.19889	0.832796	0.900683	1.08657	0.889148	1.20022	2.57157	0.901628	1.00847	3.27256	2.1321	1.23463	1.27302	1.87871	1.47536	1.38459	1.13214	0.815021	1.53852	1.33013	1.00091	1.06804	1.34866	1.62191	1.01939	0.821161	1.13859	1.11278	1.52435	0.893544	1.50518	0.785769	0.875602	1.12003
untrans.	1.88362	2.24896	1.66068	2.00805	1.63893	1.75844	1.76071	1.42827	1.45115	1.26924	1.05253	1.27283	1.19038	1.08524	1.03778	1.02984	0.986534	0.840549	1.0618	0.963653	0.806133	0.757345	0.880071	0.827312	0.572405	0.623273	0.583562	0.693807	0.491092	0.623084	0.525698	0.58394	0.238455	0.429257	0.195529	0.301614	0.149956	1.11684	1.18222	1.28852	1.11241	0.841438	1.15985	0.979691	0.996528	0.72334	0.881009	0.839349	0.797935
Data Figure 3d_right: norm. SiR-d12 fluorescence intensity / (norm. Receptor intensity/area)
	Receptor	ALK1	ALK2	ALK3	ALK6
ALK1	1	0.893206
	0.868006	0.963026
	0.816367	0.814717
	0.758238	0.969106
	0.735297	0.745151
	0.703276	0.794451
	0.654036	0.55562
	0.643591	0.577948
	0.617915	0.207758
	0.592058	0.603484
	0.583737	0.728998
	0.579419	0.912528
	0.563944	0.63025
	0.553088	0.998874
	0.5338	0.665587
	0.522044	0.763322
	0.508976	0.179461
	0.474005	0.387727
	0.470367	0.705587
	0.468689	0.798341
	0.463699	0.562334
	0.462584	0.579225
	0.461531	0.218728
	0.449032	1
	0.444856	0.169693
	0.444252	0.645408
	0.423266	0.556294
	0.417654	0.233346
	0.410115	0.655819
	0.39992	0.699225
	0.39557	0.765714
	0.392616	0.53234
	0.390726	0.385819
	0.389776	0.575513
	0.362496	0.278827
	0.325674	0.233021
	0.300465	0.52743
	0.284766	0.448953
	0.223678	0.360339
	0.162763	0.274076
	1	0.692283
	0.990031	0.702134
	0.974136	0.851162
	0.949774	1
	0.917564	0.676679
	0.845286	0.633835
	0.804857	0.537692
	0.653175	0.804076
	0.641988	0.633124
	0.640838	0.676664
	0.635956	0.267149
	0.627546	0.619085
	0.626772	0.449645
	0.618786	0.244105
	0.617345	0.51833
	0.611556	0.624082
	0.585662	0.535983
	0.557568	0.666382
	0.546743	0.594454
	0.513725	0.372924
	0.439355	0.359807
	0.43121	0.162923
	0.397355	0.224887
	0.360321	0.217886
	0.35703	0.235985
	0.354827	0.260579
	0.354478	0.319095
	0.337219	0.219156
	0.317961	0.0929985
	0.309872	0.103341
	0.297309	0.0797227
	0.278455	0.134459
	0.21011	0.165221
	0.204904	0.355066
	0.202433	0.337799
	0.182276	0.141528
	0.173846	0.124033
	0.172658	0.177114
	0.149575	0.137332
	0.146177	0.124661
	1	0.962584
	0.951057	1
	0.905356	0.935531
	0.824042	0.300717
	0.816494	0.284974
	0.791533	0.736925
	0.74465	0.426791
	0.705038	0.66655
	0.678823	0.69401
	0.640916	0.263294
	0.632347	0.134048
	0.630165	0.452602
	0.611956	0.406873
	0.604939	0.338109
	0.603111	0.646932
	0.599228	0.626575
	0.586521	0.199233
	0.577397	0.694969
	0.576323	0.642425
	0.533656	0.186317
	0.525918	0.355764
	0.522066	0.64808
	0.467591	0.526508
	0.465102	0.507856
	0.464278	0.114337
	0.448833	0.755677
	0.425276	0.432904
	0.399441	0.477072
	0.398786	0.231464
	0.384443	0.739383
	0.38058	0.419819
	0.363782	0.492332
	0.360528	0.485712
	0.355407	0.388892
	0.333872	0.501624
	0.333353	0.126864
	0.325627	0.152587
	0.301994	0.410891
	0.260491	0.252072
	0.256412	0.158744
	0.544683	0.469451
BMPR2
	1		0.329137
	0.992826		0.661973
	0.881634		0.364439
	0.764866		0.312524
	0.71439		0.55477
	0.656413		0.377612
	0.630026		0.369111
	0.566269		0.319987
	0.528542		0.399027
	0.476172		1
	0.455167		0.371252
	0.455087		0.542959
	0.434056		0.390266
	0.433421		0.269176
	0.422029		0.54257
	0.420337		0.252888
	0.378792		0.41791
	0.372186		0.338546
	0.367129		0.340883
	0.356206		0.28806
	0.349118		0.317067
	0.332858		0.39072
	0.320256		0.278845
	0.305286		0.378585
	0.297902		0.39085
	0.272935		0.380013
	0.270547		0.825827
	0.270433		0.280921
	0.256013		0.416483
	0.25399		0.558533
	0.241621		0.325373
	0.231277		0.431927
	0.208774		0.438741
	0.186789		0.574951
	0.180156		0.404737
	0.173475		0.462881
	0.0534863		0.21804
	0.0522987		0.18462
	0.0515742		0.103894
	0.0407901		0.276314
	1		0.217286
	0.773729		0.140866
	0.771696		1
	0.769282		0.142371
	0.763547		0.138445
	0.745785		0.849908
	0.737989		0.977166
	0.731326		0.254711
	0.716262		0.730241
	0.643487		0.777218
	0.541384		0.749607
	0.541324		0.664093
	0.528174		0.469053
	0.490038		0.597553
	0.485225		0.4824
	0.452685		0.247448
	0.445346		0.461201
	0.404023		0.650222
	0.387591		0.470557
	0.379451		0.157485
	0.37776		0.15899
	0.37212		0.403036
	0.358013		0.350039
	0.356077		0.903756
	0.342697		0.591534
	0.3339		0.327728
	0.332427		0.597749
	0.327624		0.590618
	0.315887		0.322756
	0.31349		0.527022
	0.303078		0.461594
	0.293799		0.935881
	0.275514		0.564446
	0.264731		0.865284
	0.262494		0.784023
	0.260618		0.56955
	0.248437		0.304501
	0.240387		0.56569
	0.215637		0.51073
	0.206178		0.548809
	1		0.252676
	0.839291		0.267326
	0.808742		0.379591
	0.774979		0.249738
	0.774364		0.21198
	0.712447		0.268165
	0.652635		0.205306
	0.617338		0.309365
	0.596434		0.220396
	0.591717		0.247597
	0.57572		0.22707
	0.574071		0.192377
	0.561814		0.11852
	0.548599		0.251962
	0.542324		0.192587
	0.522055		0.35067
	0.495557		0.408639
	0.468836		0.287768
	0.46132		0.286446
	0.403383		0.39273
	0.401524		0.479558
	0.400254		0.286383
	0.32883		1
	0.307459		0.701465
	0.290789		0.236662
	0.282802		0.313416
	0.282424		0.22728
	0.248158		0.474772
	0.222874		0.460689
	0.211872		0.23429
	0.166554		0.159657
	0.16468		0.414788
	0.157807		0.342673
	0.153042		0.394178
	0.150984		0.259749
	0.15087		0.148617
	0.133709		0.465915
	0.130003		0.59686
	0.120728		0.14593
	0.104624		0.16908
	0.42329		0.320822
ALk3
	1
	0.911639
	0.875276
	0.84495
	0.450151			0.19914
	0.436941			0.320805
	0.429548			0.4363
	0.421072			0.204484
	0.409768			0.338924
	0.409654			0.338881
	0.387703			0.240071
	0.35897			0.211176
	0.357506			0.672851
	0.350885			0.393934
	0.349371			0.508039
	0.324632			0.436647
	0.31611			0.190493
	0.31505			0.405927
	0.314723			0.200009
	0.312906			0.312027
	0.298669			0.376075
	0.294671			0.28865
	0.291096			1
	0.286929			0.26297
	0.285095			0.297123
	0.277999			0.274746
	0.267336			0.183149
	0.2611			0.849874
	0.256276			0.175849
	0.249978			0.207439
	0.246707			0.244286
	0.235036			0.249718
	0.230806			0.499652
	0.214294			0.385374
	0.214016			0.203615
	0.205256			0.451464
	0.198061			0.284218
	0.193722			0.289824
	0.188867			0.227731
	0.185107			0.179456
	1			0.551409
	0.821282			0.500877
	0.678978			0.39669
	0.567222			0.346213
	0.553939			0.529431
	0.5429			0.523676
	0.533581			0.411268
	0.52716			0.34287
	0.493778			0.431547
	0.477854			0.386605
	0.460155			0.376356
	0.450674			0.821386
	0.447048			0.366765
	0.442489			0.541105
	0.432767			0.342486
	0.428978			0.330374
	0.427199			0.377398
	0.417264			0.733914
	0.40562			0.363751
	0.397015			0.428587
	0.374674			0.400362
	0.366568			0.320509
	0.332301			0.89384
	0.298145			0.631316
	0.295662			0.270909
	0.294963			0.315028
	0.290851			0.502028
	0.280463			0.300395
	0.260844			0.298476
	0.260205			0.438178
	0.245741			0.665187
	0.239153			0.595747
	0.217793			0.608078
	0.190296			0.818755
	0.188679			0.672915
	0.18814			0.373178
	0.185218			1
	0.180643			0.606215
	0.160285			0.854653
	0.159842			0.558862
	1			0.556855
	0.99045			0.467678
	0.765733			0.497803
	0.764239			0.420152
	0.754454			0.488732
	0.600887			1
	0.557661			0.449763
	0.548806			0.454898
	0.543637			0.732413
	0.526713			0.401381
	0.519922			0.206253
	0.516356			0.423689
	0.495694			0.304388
	0.465918			0.33611
	0.463639			0.420836
	0.462995			0.811605
	0.457169			0.765619
	0.45676			0.940948
	0.440586			0.308039
	0.424432			0.419981
	0.420594			0.424887
	0.417802			0.641125
	0.416768			0.402408
	0.403708			0.585497
	0.393697			0.508016
	0.391963			0.446568
	0.343574			0.646374
	0.335168			0.357049
	0.333929			0.453358
	0.295858			0.783762
	0.295016			0.411251
	0.285655			0.762024
	0.284675			0.483825
	0.279759			0.617276
	0.27862			0.332573
	0.247167			0.352941
	0.141552			0.354767
	0.114723			0.221487
	0.113516			0.312033
	0.106893			0.299937
	0.441417			0.495108
ALK6
	1
	0.871203				0.12905
	0.866572				0.17685
	0.77264				0.171502
	0.764059				0.155457
	0.745228				0.152472
	0.705423				0.119476
	0.703151
	0.691754				0.252155
	0.690931				0.140916
	0.657703				0.134136
	0.651157				0.124323
	0.627687				0.153284
	0.626321				0.259771
	0.619376				0.126949
	0.608053				0.140152
	0.58025				0.117924
	0.578674				0.124323
	0.543404				0.242318
	0.522197				0.13946
	0.505901				0.125588
	0.498418				0.159086
	0.485539
	0.485111				0.170451
	0.446613				0.21073
	0.445905				0.0835661
	0.436037				0.296922
	0.42829				0.169233
	0.416048				0.112599
	0.396785				0.0940716
	0.392681				0.211876
	0.384052				0.178044
	0.368719				0.0616957
	0.36242				0.101807
	0.354347				0.0767614
	0.299138				1
	0.20434				0.198481
	0.172046				0.192226
	0.132979				0.551513
	0.118102				0.105938
	1				0.363377
	0.880067				0.33671
	0.843203				0.568093
	0.802715				0.368326
	0.789608				0.744571
	0.770951				0.385619
	0.64826				1
	0.64177				0.824862
	0.628169				0.953013
	0.613307				0.410247
	0.60352				0.562969
	0.545452				0.494381
	0.53732				0.397962
	0.513925				0.225619
	0.480523				0.456943
	0.442069				0.296419
	0.41935				0.710917
	0.389224				0.452169
	0.373466				0.370539
	0.372906				0.43738
	0.35662				0.666376
	0.322315				0.525997
	0.30627				0.42032
	0.298511				0.524076
	0.293294				0.458049
	0.276682				0.651528
	0.273008				0.487569
	0.263307				0.375604
	0.260993				0.299913
	0.251977				0.662649
	0.246156				0.739971
	0.240417				0.411528
	0.219439				0.350684
	0.218162				0.609025
	0.213725				0.28099
	0.188325				0.436565
	0.136723				0.840408
	0.130705				0.98393
	0.114018				0.446346
	0.0990961				0.399068
	1				1
	0.943592				0.934968
	0.929753				0.988014
	0.873878				0.343091
	0.771548				0.480238
	0.708996				0.482566
	0.619161				0.446459
	0.618571				0.750619
	0.614799				0.31575
	0.610773				0.323427
	0.604274				0.542397
	0.58233				0.715156
	0.548335				0.323774
	0.53835				0.414908
	0.534215				0.499901
	0.526934				0.563992
	0.512662				0.614413
	0.502213				0.355968
	0.476389				0.359931
	0.449953				0.338881
	0.437685				0.534274
	0.42184				0.427241
	0.363576				0.452204
	0.362974				0.556166
	0.35375				0.515453
	0.339631				0.888658
	0.315957				0.875532
	0.301811				0.398514
	0.301306				0.336305
	0.295754				0.588113
	0.277675				0.443933
	0.269306				0.583853
	0.244503				0.2737
	0.237959				0.688063
	0.20752				0.58945
	0.205725				0.689698
	0.202898				0.719762
	0.202466				0.712333
	0.198684				0.476275
	0.162434				0.544824
	0.466755				0.55222
[truncated: 190 more columns]

## Sheet: Fig S9
Data Figure S9c: Activin A Responsiveness of HEK293t cells transfected with indicated receptors
RLU F.I. over unstimulated ROR2-HA cells
	w/o			Activin A [2 nM]
	n1	n2	n3	n1	n2	n3
ROR2-HA	1	1	1	85.7383	87.6489	85.6152
ALK4-Halo	6.49813	10.6157	8.04723	63.6147	67.0358	62.8582
ACVR2B-Halo	3.55373	4.66855	5.31806	61.6651	76.5256	62.9719
ALK4-Halo&ACVR2B-Halo	33.583	45.7687	38.2329	56.2975	63.7378	60.0496
ALK4-HA	3.42171	5.10456	4.9298	101.7	74.1901	97.2316
ACVR2B-HA	4.44564	6.71333	6.49634	79.9892	87.7227	101.778
ALK4-HA&ACVR2B-HA	58.9773	75.878	70.5445	113.435	123.188	119.804
Data Figure S9d: Activin A Responsiveness of HEK293t cells transfected with indicated receptors
RLU F.I. over unstimulated ROR2-HA cells
	w/o			BMP9 [0.3 nM]
	n1	n2	n3	n1	n2	n3
ROR2-HA	1	1	1	3.92719	4.27056	2.60153
ALK1-Halo	2.35781	2.47005	2.82611	8.17213	7.95736	7.20437
ALK1-HA	1.72347	2.14827	2.67934	7.79101	8.71663	6.89109
Data Figure S9e: Activin A Responsiveness of HEK293t cells transfected with indicated receptors
RLU F.I. over unstimulated ROR2-HA cells
	w/o			TGFβ1 [0.2 nM]
	n1	n2	n3	n1	n2	n3
ROR2-HA	1	1	1	10.8946	8.00551	13.0017
ALK5-Halo	1.57903	1.34779	1.15096	10.4827	9.46229	12.8031
TGFBR2-Halo	3.20464	2.41922	4.12604	60.5986	44.4489	59.4731
ALK5-Halo&TGFBR2-Halo	53.9401	44.2022	33.5818	74.1584	60.4537	43.015
ALK5-HA	1.71698	1.42973	1.54819	28.2106	20.1357	12.4851
TGFBR2-HA	3.72112	2.96289	2.37624	68.6504	51.8289	54.4876
ALK5-HA&TGFBR2-HA	71.1317	45.1627	78.8135	110.329	51.867	71.167

## Sheet: Fig 4 & S10
Data Figure 4b-c & S10: Activin A-Cy5 Surface binding on COS-7 cells
relative Cy5 fluorescence instensity / area (norm. to untransfected unstim. Cells)
	Activin A Cy5
untransfected	0.55371	0.611721	0.683074	0.649138	1.17239	0.932519	1.06681	1.12656	0.261047	0.326599	0.250605	0.449872	0.481487	0.536887	0.476266	0.675533	1.42213	1.26898	0.817368	0.562412	0.955143	0.764869	2.37321	0.382289	1.61124	0.891332	0.584166	0.483518	3.70484	2.95651	1.06391	0.913376	1.00967	1.24201	0.944992	0.912216	1.0146	1.29799	0.920627	1.64837	1.5189	1.41344	1.48245	1.60242	0.197707	0.202308	0.415115	0.212217	0.846626
BMPR2	57.7097	72.4499	33.7813	54.7883	232.523	200.749	198.632	192.648	89.4398	87.3873	78.6689	106.278	107.788	101.017	106.25	90.1336	71.4098	51.4974	69.7997	58.7728	187.931	128.795	155.542	135.462	200.578	167.998	176.202	178.856	94.0896	90.1286	89.3069	110.615	52.2675	42.8608	40.3391	40.5946	44.1611	47.7351	38.2394	36.1017	384.65	384.181	251.754	376.563	432.199	425.931	442.893	468.478	148.761
ACVR2B	473.188	479.469	314.534	165.995	170.477	210.743	223.467	271.391	503.532	212.422	235.7	456.009	563.664	565.997	291.865	426.018	650.022	762.156	388.58	696.911	148.496	121.705	139.988	135.145	54.8159	144.227	261.638	290.623	488.755	397.567	513.962	389.153	575.054	514.983	542.501	500.886	584.951	427.069	464.478	514.426	409.379	389.135	266.748	423.385	437.201	394.291	210.483	374.425	388.592
BMPR2-Mimic-ACVR2B	817.292	722.98	667.5	720.39	466.551	469.891	483.597	519.249	627.318	637.364	343.912	231.773	888.857	819.374	601.523	646.294	374.581	154	97.415	142.265	273.975	299.584	325.877	302.142	310.577	99.388	253.585	176.537	440.354	239.457	460.643	498.695	295.884	314.46	214.538	275.817	355.19	263.734	261.061	362.106	650.2	566.335	588.215	599.381	506.291	485.812	540.51	503.983	378.159
Data Figure 4d: norm. Cy5 fluorescence intensity / (norm. Receptor intensity/area)
	Receptor	BMPR2	ACVR2B	BMPR2-Mimic-ACVR2B
BMPR2	0.391314	0.248189
	0.541669	0.311581
	0.299322	0.145281
	0.345122	0.235625
	1.0165	1
	0.911524	0.86335
	0.730428	0.854246
	0.765102	0.828511
	0.74391	0.384649
	0.711537	0.375822
	0.641446	0.338327
	0.842616	0.457063
	1	0.463556
	0.74441	0.434437
	0.640195	0.456944
	0.704925	0.387632
	0.406136	0.307108
	0.439009	0.221472
	0.373863	0.300184
	0.415695	0.252761
	0.679952	0.808226
	0.683885	0.553901
	0.793232	0.668932
	0.742532	0.582576
	0.908496	0.862614
	0.830554	0.722499
	0.786928	0.757784
	0.774346	0.769194
	0.530645	0.404646
	0.591184	0.387611
	0.51041	0.384077
	0.535513	0.475715
	0.354591	0.224784
	0.275731	0.184329
	0.248967	0.173484
	0.360452	0.174583
	0.265635	0.189921
	0.303509	0.205292
	0.207295	0.164454
	0.206309	0.155261
	0.942234	0.821063
	1	0.820061
	0.522496	0.537386
	0.909234	0.803801
	0.874519	0.92256
	0.81623	0.909179
	0.85265	0.945387
	0.849119	1
	0.453428	0.317541
	0.365823	0.315462
	0.376813	0.295649
	0.360128	0.247775
	0.602077	0.345114
	0.672583	0.411546
	0.370096	0.333652
	0.486103	0.358188
	0.464881	0.178044
	0.514707	0.216636
	0.388691	0.20347
	0.488504	0.190315
	0.240723	0.165232
	0.240982	0.174557
	0.270175	0.176024
	0.262244	0.224887
	0.422142	0.388148
	0.428335	0.388407
	0.342751	0.376986
	0.273049	0.267515
	0.19621	0.114676
	0.176717	0.131943
	0.188551	0.101938
	0.144741	0.098698
	0.595346	0.437509
	0.514984	0.406375
	0.243965	0.276759
	0.219713	0.250257
	0.669349	0.331279
	0.545843	0.283949
	0.481655	0.291071
	0.59918	0.321586
	0.384408	0.222579
	0.417216	0.273672
	0.307821	0.199548
	0.337846	0.216
	0.249377	0.096787
	0.188844	0.106816
	0.178733	0.08636
	0.257495	0.10654
	0.285107	0.130886
	0.326706	0.179328
	0.278815	0.207334
	0.294338	0.190437
	0.287774	0.151767
	0.242913	0.181138
	0.304446	0.216187
	0.341386	0.264666
	0.548262	0.381
	0.361503	0.245903
	0.3283	0.223775
	0.324394	0.240324
	0.205815	0.150349
	0.240098	0.174709
	0.247905	0.153179
	0.306918	0.183046
	0.225653	0.28211
	0.312703	0.282276
	0.179911	0.180171
	0.225499	0.245168
	0.925964	0.901643
	1	0.917724
	0.958232	0.866305
	0.98768	1
	0.757031	0.697153
	0.592129	0.494898
	0.821271	0.760802
	0.776017	0.74442
	0.706418	0.489662
	0.747452	0.518898
	0.708709	0.627051
	0.697225	0.568197
ACVR2B	0.62516		0.620854
	0.729475		0.629095
	0.415731		0.41269
	0.393543		0.217797
	0.18821		0.223678
	0.228002		0.276508
	0.165282		0.293203
	0.206978		0.356083
	0.652912		0.660667
	0.466267		0.278712
	0.426072		0.309254
	0.598074		0.598314
	0.78034		0.739565
	0.92812		0.742626
	0.581818		0.382947
	0.631429		0.558964
	0.720757		0.852873
	1		1
	0.520372		0.509843
	0.731043		0.914393
	0.586414		0.194837
	0.511081		0.159685
	0.572075		0.183673
	0.478316		0.177319
	0.37066		0.071922
	0.381175		0.189235
	0.44229		0.343286
	0.47124		0.381317
	0.578658		0.64128
	0.497104		0.521634
	0.834716		0.674353
	0.456179		0.510595
	0.418876		0.754509
	0.317005		0.675692
	0.321713		0.711798
	0.296869		0.657196
	0.488424		0.767494
	0.451363		0.560343
	0.408697		0.609426
	0.693562		0.674962
	0.554684		0.92599
	0.51031		0.880199
	0.384599		0.603367
	0.528981		0.957671
	0.772538		0.988923
	0.72375		0.891862
	0.793849		0.476099
	1		0.846926
	0.586474		0.878971
	0.641901		0.777095
	0.432777		0.52519
	0.51279		0.490223
	0.344322		0.607873
	0.395169		0.574724
	0.342754		0.585215
	0.339136		0.614411
	0.387486		0.609858
	0.339945		0.598246
	0.328076		0.695464
	0.350383		0.784882
	0.371185		0.895469
	0.492935		0.888673
	0.522988		0.935208
	0.387155		0.806668
	0.66005		0.983394
	0.638234		0.905763
	0.61621		0.713313
	0.621651		0.898796
	0.400082		0.542687
	0.458952		0.610389
	0.28014		0.584846
	0.298302		0.703647
	0.503965		0.955229
	0.377685		0.764266
	0.588529		0.878567
	0.717333		1
	0.484134		0.680823
	0.520335		0.67374
	0.256766		0.625395
	0.424146		0.647285
	0.629867		0.569998
	0.78654		0.566415
	0.571173		0.548823
	0.579785		0.579392
	0.989206		0.812567
	0.988931		0.932928
	0.605697		0.511143
	1		0.801104
	0.699131		0.805272
	0.935587		0.920092
	0.811809		0.72519
	0.937157		0.949203
	0.69372		0.70487
	0.696551		0.687848
	0.516258		0.612998
	0.455961		0.554092
	0.422403		0.498987
	0.377145		0.461793
	0.361458		0.376697
	0.320413		0.426808
	0.41486		0.433399
	0.52115		0.590204
	0.827091		1
	0.550299		0.633038
	0.407212		0.466645
	0.483883		0.599171
	0.631202		0.750252
	0.465547		0.429543
	0.539599		0.450142
	0.557513		0.233579
	0.629197		0.620614
	0.637269		0.586245
	0.107493		0.265808
	0.154992		0.304432
	0.142337		0.298594
	0.115119		0.29036
	0.381081		0.521551
	0.326817		0.4016
	0.371492		0.519698
	0.30716		0.42679
BMPR2-Mimic-ACVR2B	1			0.919486
	0.976221			0.813381
	0.944827			0.750964
	0.879784			0.810468
	0.682611			0.524888
	0.711671			0.528646
	0.722479			0.544066
	0.836778			0.584176
	0.928362			0.705758
	0.926531			0.71706
	0.700918			0.386915
	0.60011			0.260754
	0.829464			1
	0.845881			0.921829
	0.641071			0.676738
	0.776838			0.727106
	0.494588			0.421419
	0.362719			0.173256
	0.334694			0.109596
	0.373683			0.160054
	0.359233			0.308233
	0.318254			0.337044
	0.366297			0.366624
	0.381281			0.339921
	0.314854			0.349412
	0.202509			0.111815
	0.289548			0.285293
	0.211967			0.198612
	0.497993			0.495416
	0.480006			0.269399
	0.605993			0.518242
	0.600971			0.561052
	0.436206			0.332882
	0.496678			0.35378
	0.42019			0.241364
	0.474753			0.310305
	0.668508			0.399603
	0.67359			0.296711
	0.606828			0.293704
	0.613784			0.407384
	1			0.952494
	0.937482			0.829638
	0.925554			0.861691
	0.983448			0.878048
	0.484666			0.741678
	0.460945			0.711678
	0.489199			0.791806
	0.43984			0.738297
	0.524399			0.553974
	0.539512			0.69314
	0.501601			0.688992
	0.429499			0.690133
	0.723927			0.734125
	0.706183			0.692432
	0.692167			0.705702
	0.667219			0.710359
	0.504704			0.392948
	0.48031			0.339867
	0.565262			0.516912
	0.693362			0.679447
	0.498557			0.528383
	0.484669			0.522471
	0.45722			0.546881
	0.487438			0.5611
	0.724141			0.793345
	0.818007			0.839396
	0.727112			0.839644
	0.772229			0.857996
	0.816298			0.878412
	0.809819			0.935253
	0.878391			1
	0.719034			0.830854
	0.210112			0.349651
	0.249092			0.373326
	0.304705			0.367435
	0.326665			0.389362
	0.719824			0.873804
	0.637908			0.802883
	0.698008			0.856773
	0.718959			0.895366
	0.643493			0.390986
	0.796682			0.519065
	1			0.693461
	0.865558			0.579773
	0.49227			0.463955
	0.355155			0.337109
	0.500654			0.296197
	0.60074			0.56282
	0.724678			0.424647
	0.672831			0.426872
	0.582696			0.441643
	0.565329			0.455864
	0.224142			0.178928
	0.280866			0.242855
	0.226539			0.159405
	0.208759			0.222773
	0.995931			0.528107
	0.995442			0.562627
	0.701087			0.557344
	0.822763			0.563262
	0.438047			0.423182
	0.402751			0.405985
	0.363714			0.378563
	0.418486			0.408906
	0.623974			1
	0.577852			0.926236
	0.487371			0.408948
	0.468106			0.453204
	0.792263			0.524165
	0.630902			0.35768
	0.818786			0.53714
	0.890565			0.632109
	0.441637			0.445143
	0.359699			0.336621
	0.396645			0.377183
	0.467785			0.394991
	0.397118			0.414639
	0.478111			0.500155
	0.368093			0.398877
	0.419593			0.41084
[truncated: 191 more columns]

## Sheet: Fig 5 & S12
Data Figure 5b-c & S12: BMP9-SiR-d12 Surface binding on COS-7 cells
relative Cy5 fluorescence instensity / area (norm. to untransfected unstim. Cells)
	BMP9-SiR-d12
V3 ALK2Mimic-ALK1	5.69467	5.583	5.85211	6.39636	4.44528	4.34915	4.29274	3.43361	5.30872	4.81857	5.91917	4.51809	10.2985	9.68175	8.06971	9.48143	5.04105	4.43722	3.66962	4.13904	6.33362	5.53551	4.22711	3.12709	6.46429	7.3614	7.69872	4.59897	4.57076	5.14553	4.8816	4.68474	5.04134	7.62619	7.26613	5.78102	5.93529	7.40198	8.50574	6.78693	2.37549	3.23522	2.86884	2.72651	3.83139	3.43241	3.43739	3.23714	3.87359
V2 ALK2Mimic-ALK1	13.925	19.0558	17.946	16.0073	8.15605	8.85256	6.48213	7.91343	18.8981	17.1315	15.9017	18.7369	8.77168	11.5068	12.6549	7.34758	13.8372	14.1541	15.4913	13.9572	29.1969	26.9131	29.9185	29.4453	10.2119	10.0605	9.12109	9.06238	29.2205	24.7246	22.1375	28.6164	14.9188	26.4095	25.6301	25.9792	17.0483	16.0922	14.6462	12.686	11.2448	8.52635	6.07375	11.0212	23.9497	20.8879	22.8997	23.6789	13.7446
V1 ALK2Mimic-ALK1	1.70328	2.67724	1.26321	1.69925	3.32741	1.54642	2.52959	1.91396	2.02074	1.88518	3.80806	1.52858	1.75681	2.54686	1.19759	1.25343	2.15169	1.136	0.998424	1.11585	4.98493	1.67968	1.78531	1.65608	2.03801	1.85035	2.28696	1.98994	1.74386	3.16738	2.12895	2.36842	1.20709	3.24164	1.80862	1.57635	1.41518	2.01613	1.85467	1.2589	4.84765	3.79686	3.29583	3.40287	2.73227	3.10977	2.32676	2.9966	3.57244
ALK2	2.97541	2.6758	1.61262	1.82733	1.66068	1.17485	1.3438	1.70242	1.56225	1.26868	1.11528	1.15154	2.14824	1.33459	3.52255	1.25515	1.44425	1.46094	1.6604	1.44655	4.73165	3.19732	2.27401	2.12464	2.72099	1.65032	1.95137	1.70155	1.44425	1.46094	1.6604	1.44655	1.16708	1.5824	1.43273	1.25602	1.4736	1.72688	1.20076	1.56484	1.20693	1.16587	1.1302	1.14554	1.60245	1.89248	1.73788	1.18774	1.21805
ALK1	99.9573	55.2319	34.5733	31.9392	29.7222	25.3656	20.075	34.2935	50.0617	44.9127	39.3634	34.0408	75.7743	76.5848	68.2719	48.0366	41.1377	69.3889	50.3371	55.8185	23.7616	17.6709	24.3686	20.9825	25.9927	22.6431	28.5111	15.272	13.4274	18.7789	16.4295	15.3402	52.6785	66.8748	36.6735	49.8616	103.907	131.639	141.449	117.636	94.9066	92.2538	93.9307	101.359	109.542	105.731	63.0628	60.1406	34.6141
untrans.	0.364372	0.379626	0.553753	1.86647	1.05886	0.875528	0.939135	1.03987	0.908914	1.85611	0.948345	0.882148	0.519791	1.74991	0.926759	0.284935	1.35675	0.966765	0.937696	1.37575	1.81524	0.788321	0.821995	0.808755	0.94633	0.953813	0.716943	0.855381	0.833507	1.11211	0.808755	0.880421	0.868908	1.14809	1.04073	0.866318	1.10117	1.21313	1.1219	1.5067	0.316118	0.413945	0.938378	0.289263	0.182612	0.72661	0.156908	0.179159	1.18045
Data Figure 5d: norm. Cy5 fluorescence intensity / (norm. Receptor intensity/area)
	Receptor	ALK1	ALK2	A2-Mimic-A1_v2
ALK1	0.597711	0.706666
	0.513191	0.390472
	0.361814	0.244422
	0.486075	0.2258
	0.568042	0.210127
	0.624673	0.179327
	0.569178	0.141924
	0.702413	0.242444
	0.327062	0.35392
	0.320337	0.317519
	0.264832	0.278287
	0.276738	0.240658
	0.580414	0.535701
	0.518204	0.541431
	0.343576	0.482661
	0.469919	0.339604
	0.496033	0.290831
	0.549869	0.490558
	0.480209	0.355868
	0.495292	0.394619
	0.128273	0.167987
	0.0894913	0.124928
	0.123237	0.172278
	0.0984675	0.148339
	0.0755033	0.18376
	0.080236	0.16008
	0.0708527	0.201564
	0.0617747	0.107968
	0.0587189	0.0949272
	0.0509599	0.132761
	0.0354723	0.116152
	0.0372994	0.10845
	0.323322	0.37242
	0.407892	0.472784
	0.322733	0.25927
	0.322995	0.352506
	0.888789	0.734593
	0.910361	0.93065
	1	1
	0.906671	0.831651
	0.937569	0.730151
	0.925899	0.709741
	0.868858	0.722642
	1	0.779788
	0.583793	0.842743
	0.500369	0.813426
	0.536472	0.485164
	0.452277	0.462683
	0.283121	0.266299
	0.259381	0.255685
	0.260293	0.368425
	0.349712	0.166282
	0.411249	0.507793
	0.435348	0.558792
	0.49755	0.613255
	0.527313	0.657288
	0.388138	1
	0.335396	0.67757
	0.212257	0.393947
	0.21639	0.459986
	0.638604	0.765114
	0.549327	0.766259
	0.579933	0.721642
	0.433257	0.252604
	0.595831	0.854466
	0.507444	0.537639
	0.647128	0.507782
	0.469804	0.648628
	0.716183	0.698794
	0.504352	0.488293
	0.555696	0.515033
	0.790153	0.409982
	0.151713	0.0664788
	0.175423	0.111344
	0.189476	0.132048
	0.114575	0.082151
	0.27637	0.364848
	0.243545	0.268651
	0.206995	0.329248
	0.214203	0.236209
	0.612983	0.66585
	0.675605	0.660005
	0.58398	0.522571
	0.57025	0.538808
	0.735807	0.67738
	0.753041	0.681996
	0.754478	0.741068
	0.712386	0.735968
	0.654843	0.713069
	0.700501	0.714581
	0.849249	0.837138
	0.749429	0.70419
	0.409198	0.358812
	0.540435	0.769399
	0.499218	0.501194
	0.416794	0.248098
	0.722319	0.264435
	0.908641	0.415515
	0.67201	0.547244
	0.879469	0.715942
	0.889435	0.952086
	0.706293	1
	0.642159	0.74014
	0.742414	0.867233
	0.281652	0.417894
	0.279982	0.42639
	0.279835	0.44684
	0.277071	0.47631
	0.609597	0.661325
	0.615364	0.734486
	0.68572	0.816205
	0.709513	0.672432
	0.809411	0.814602
	0.677614	0.602788
	0.909784	0.842036
	0.851473	0.649664
	0.819175	0.69531
	0.910657	0.689303
	1	0.766164
	0.803901	0.613179
ALK2	0.743975		0.628832
	1		0.565511
	0.791379		0.340815
	0.984287		0.386192
	0.223429		0.350973
	0.231123		0.248297
	0.372304		0.284002
	0.314053		0.359793
	0.334303		0.33017
	0.588662		0.268127
	0.30048		0.235706
	0.421544		0.24337
	0.157085		0.454015
	0.330808		0.282056
	0.265623		0.744465
	0.282108		0.265268
	0.476397		0.305231
	0.59723		0.308759
	0.397456		0.350912
	0.549102		0.305718
	0.391303		1
	0.544862		0.67573
	0.412123		0.480596
	0.539442		0.449027
	0.75981		0.575061
	0.91771		0.348783
	0.505578		0.412409
	0.783083		0.359611
	0.476397		0.305231
	0.59723		0.308759
	0.397456		0.350912
	0.549102		0.305718
	0.471871		0.246655
	0.613646		0.334428
	0.409503		0.302798
	0.518758		0.26545
	0.458092		0.311436
	0.476743		0.364964
	0.311603		0.253771
	0.461205		0.330718
	1.20692		0.819362
	1.16588		0.88469
	1.1302		0.768347
	1.14554		0.693227
	1.60246		0.398824
	1.89249		0.0831515
	1.73788		0.357967
	1.18774		0.793532
	1.21805		0.537966
	1.58941		0.590739
	1.19618		0.545976
	1.20577		0.533233
	1.63468		0.537577
	2.44761		0.632526
	1.08953		0.642231
	1.18544		0.663874
	1.36575		0.243324
	1.16434		0.323998
	1.39721		0.288462
	1.24337		0.293454
	1.39414		0.189792
	1.14746		0.259474
	1.15322		0.173179
	1.30514		0.229443
	1.28902		0.643404
	1.07572		0.769731
	1.86448		0.498066
	1.15705		0.72053
	2.67933		0.376581
	1.16204		0.469965
	1.22918		0.501399
	1.24222		0.570548
	2.37855		0.634863
	1.07956		1
	1.34849		0.596823
	1.19657		0.829689
	1.47585		0.39247
	1.12329		0.37508
	1.38608		0.304953
	1.02968		0.276044
	0.723724		0.247626
	0.648065		1
	0.503267		0.248282
	0.841207		0.272631
	0.543205		0.588402
	0.73495		0.301778
	0.615351		0.30491
	0.724467		0.22651
	0.311794		0.323853
	0.500411		0.178622
	0.271962		0.243383
	0.482038		0.163417
	0.371277		0.213225
	0.458693		0.255809
	0.38742		0.298343
	0.504756		0.221812
	0.529454		0.648868
	0.897685		0.25985
	0.561684		0.373005
	0.757532		0.293746
	0.320067		0.332491
	0.564743		0.223783
	0.543759		0.250253
	0.468678		0.305314
	0.410631		0.294908
	0.434702		0.238937
	0.358113		0.456759
	0.463024		0.223075
	0.582066		0.219438
	0.525187		0.242625
	0.344669		0.284653
	0.67096		0.251111
	0.443485		0.39316
	0.550637		0.389927
	0.418931		0.399576
	0.600314		0.361639
	1		0.270661
	0.949453		0.215347
	0.977482		0.192817
	0.894234		0.185795
Data Figure 5e & S12: BMP9-SiR-d12 Responsiveness of COS-7 cells transfected with indicated receptors
RLU F.I. over unstimulated ROR2-HA cells
	w/o			BMP9 [0.3 nM]
	n1	n2	n3	n1	n2	n3
ROR2-HA	1	1	1	3.92719	4.27056	2.60153
hALK2-Halo	0.764757	0.863064	1.65187	3.01119	3.25683	4.80722
V1 ALK2MimicALK1-Halo	0.648869	0.650053	1.0614	2.15677	2.5243	3.66472
V2 ALK2MimicALK1-Halo	2.12924	2.27716	3.70347	6.67397	7.30335	8.36021
V3 ALK2MimicALK1-Halo	3.4062	3.82495	4.54422	9.91246	10.0429	9.28022
hALK1-Halo	2.35781	2.47005	2.82611	8.17213	7.95736	7.20437
A2-Mimic-A1_v2	0.33343			0.465431
	0.456264			0.636925
	0.445483			0.599831
	0.329207			0.535031
	0.242562			0.272609
	0.188616			0.295889
	0.187576			0.21666
	0.195473			0.2645
	0.716891			0.631653
	0.902919			0.572606
	0.616297			0.5315
	0.87986			0.626266
	0.276087			0.293186
	0.356922			0.384604
	0.349474			0.422978
	0.204743			0.245587
	0.586339			0.462497
	0.523307			0.473088
	0.483229			0.517782
	0.501688			0.466508
	0.965293			0.975883
	0.924472			0.899549
	0.984683			1
	0.814214			0.984185
	0.391772			0.341324
	0.426674			0.336264
	0.444223			0.304865
	0.341178			0.302902
	1			0.976672
	0.86777			0.826399
	0.713499			0.739926
	0.924173			0.956479
	0.36688			0.498648
	0.526498			0.882714
	0.455855			0.856663
	0.458245			0.868332
	0.372279			0.569826
	0.321799			0.537869
	0.337102			0.489538
	0.431903			0.424017
	0.410809			0.328025
	0.344323			0.248724
	0.308852			0.177179
	0.489496			0.321501
	0.770242			0.698644
	0.800625			0.609327
	0.83678			0.668013
	0.888895			0.690743
	0.841262			0.400947
	0.780996			0.176037
	0.814636			0.364463
	0.647233			0.231277
	0.472012			0.654069
	0.534448			0.902715
	0.501173			0.795313
	0.490167			0.638983
	0.485642			0.228132
	0.415099			0.169423
	0.475189			0.219213
	0.391374			0.189635
	0.600441			0.556538
	0.517259			0.33963
	0.468853			0.311898
	0.544442			0.329726
	0.422248			0.363177
	0.485615			0.433334
	0.395652			0.409631
	0.523558			0.549868
	0.691214			0.599199
	0.685091			0.54829
	0.546325			0.435393
	0.598208			0.465878
	0.540892			0.758752
	0.525028			0.808675
	0.480572			0.547954
	0.483339			0.584605
	0.742982			0.526713
	0.801027			0.928869
	0.931841			0.922423
	1			1
	0.387702			0.589845
	0.487039			0.614554
	0.492305			0.63997
	0.492843			0.633624
	0.442158			0.432384
	0.503373			0.479587
	0.525886			0.390317
	0.351877			0.357697
	0.2898			0.434273
	0.375687			0.47386
	0.263419			0.335675
	0.460609			0.436044
	1			0.914657
	0.878503			0.76493
	0.633518			0.538686
	0.796316			0.846878
	0.236217			0.598111
	0.246904			0.523277
	0.18439			0.319823
	0.22359			0.39817
	0.439719			0.676192
	0.477046			0.646731
	0.537228			0.682421
	0.560001			0.653048
	0.515762			0.469107
	0.518575			0.439557
	0.523883			0.456059
	0.575773			0.437107
	0.111185			0.244369
	0.132496			0.306362
	0.132242			0.245638
	0.162132			0.277314
	0.608681			0.767616
	0.59615			0.789756
	0.77847			1
	0.371802			0.450125
	0.556802			0.639616
	0.578748			0.569506
	0.677606			0.673387
	0.764729			0.828369
[truncated: 191 more columns]

## Sheet: Fig 6
Data Figure 6c-d: BMP9-SiR-d12 Surface binding on COS-7 cells
relative Cy5 fluorescence instensity / area (norm. to untransfected unstim. Cells)
	BMP9-SiR-d12
zAlk1	3.08567	1.71662	1.85622	2.30742	1.84111	1.83643	2.00626	2.09549	4.06253	2.13543	1.68927	3.12057	2.52869	2.3222	1.66409	2.51898	1.39388	1.92135	1.7188	1.48311	1.68855	2.50711	1.59932	1.8426	1.05314	1.45792	1.22189	1.26795	2.274	2.39845	2.12032	2.55136	3.57392	2.4024	2.09945	2.74422	1.27586	1.19167	0.9225	1.00205	3.19502	3.09583	2.5579	3.07954	2.81255	2.15124	2.35111	2.96801	2.1542
meAlk1	7.83327	6.89274	6.3113	7.87788	7.67495	6.93484	5.38409	5.64998	6.87979	5.04084	6.65527	4.91167	9.07567	7.5562	8.029	6.39945	8.57158	7.92897	8.8303	6.58691	8.07146	10.4418	6.47789	8.3233	7.45799	6.17566	5.96013	7.65552	7.6559	8.7281	6.22351	8.81445	18.9994	21.974	14.3281	17.0154	7.57637	7.28241	8.5173	8.07218	5.48642	9.77113	12.9296	7.80052	5.76131	5.17205	5.00524	3.41661	9.37188
hALK1	9.09797	5.96769	5.98964	7.8437	8.80114	15.7162	13.3149	10.535	17.4522	19.18	18.9314	18.9371	11.0503	12.301	10.3735	6.27064	21.9102	34.0391	35.136	32.206	30.2303	13.7693	29.5028	38.044	11.9494	12.9259	10.4602	11.1294	26.623	26.6916	26.5135	29.2836	16.7038	18.731	18.1161	15.6212	32.0088	30.5678	28.375	23.2893	39.2385	38.5456	34.4988	22.0622	16.0699	11.5409	10.3061	12.3142	38.6344
untrans.	1.04235	0.812435	1.85766	1.32012	1.48095	1.07761	1.20174	1.83463	1.20138	1.0625	2.18256	1.51585	1.80873	1.2399	1.19167	1.76375	1.57738	1.99223	0.9574	1.24852	1.6371	2.10485	0.998453	0.9207	0.764581	0.848415	0.958155	0.707372	1.079	1.61479	1.20174	0.866765	1.29997	1.3028	1.10172	1.52808	1.47303	1.22045	1.1676	1.65833	1.64292	3.13383	1.57777	3.60415	2.35161	1.40899	1.59899	1.9183	2.60922
Data Figure 6e: norm. SiR-d12 fluorescence intensity / (norm. Receptor intensity/area)
	Receptor	hALK1	meAlk1	zAlk1
hALK1	0.552795	0.4246
	0.571297	0.6279
	0.623564	0.7845
	0.595835	0.9707
	0.771575	0.7472
	0.869777	0.768
	0.939364	0.8237
	1	1
	0.422205	0.8412
	0.500775	0.904
	0.423721	0.7975
	0.442906	0.7719
	0.545663	0.754
	0.714733	0.8062
	0.476188	0.4916
	0.507839	0.6911
	0.615863	0.681
	0.524103	0.398
	0.515605	0.3999
	0.598202	0.6988
	0.218167	0.287
	0.196258	0.2551
	0.188667	0.2703
	0.194263	0.2768
	0.409016	0.4965
	0.560771	0.6061
	0.575674	0.706
	0.457388	0.689
	0.400915	0.4594
	0.398103	0.3773
	0.298802	0.3346
	0.358083	0.3494
	0.452317	0.5962
	0.486886	0.538
	0.439384	0.5492
	0.373413	0.4585
	0.274824	0.4684
	0.301581	0.4301
	0.2011	0.3659
	0.283398	0.3863
Data Figure 6f: BMP9-SiR-d12 Responsiveness of COS-7 cells transfected with indicated receptors
RLU F.I. over unstimulated ROR2-HA cells
	w/o				BMP9 [0.3 nM]
	n1	n2	n3		n1	n2	n3
ROR2-HA	1	1	1		2.03239	2.5232	1.95968
hALK1-Halo	2.51772	2.75726	1.75939		7.55065	9.30105	7.84248
meAlk1-Halo	2.43302	2.29342	1.52036		6.87258	7.98304	7.20439
zAlk1-Halo	2.77248	3.15304	2.61207		6.98742	8.27252	7.22429
meAlk1	0.556058		0.1643
	0.626114		0.245
	0.58365		0.4492
	0.681905		0.2836
	0.465535		0.7343
	0.387242		0.5783
	0.334407		0.4302
	0.421858		0.5846
	0.379886		0.2487
	0.313212		0.2776
	0.430961		0.2874
	0.436863		0.3055
	0.229532		0.3234
	0.273454		0.392
	0.27906		0.3639
	0.327661		0.4124
	0.407751		0.3309
	0.41723		0.3541
	0.449872		0.4181
	0.347684		0.3725
	0.395957		0.3284
	0.445485		0.1938
	0.320439		0.3557
	0.498761		0.4341
	0.893453		1
	0.96008		0.8521
	0.984453		0.9416
	1		0.8941
	0.223833		0.3314
	0.177409		0.2965
	0.197872		0.3024
	0.257175		0.3905
	0.520414		0.3431
	0.337385		0.2462
	0.562053		0.2909
	0.328579		0.2138
	0.218622		0.1404
	0.460286		0.1253
	0.264596		0.2081
	0.531069		0.155
zAlk1	0.310391			0.3547
ACVR2B	0.427341			0.4727
	0.431264			0.426
	0.39476			0.4118
	1			0.5166
	0.8336			0.6049
	0.824531			0.4955
	0.95681			0.5687
	0.548512			0.3938
	0.499115			0.454
	0.431793			0.4012
	0.437738			0.5352
	0.17252			0.378
	0.194434			0.4423
	0.163874			0.4292
	0.168042			0.3454
	0.320626			0.5972
	0.336523			0.6417
	0.473463			0.6358
	0.373231			0.6253
	0.723516			0.9833
	0.788189			1
	0.726852			0.8398
	0.666297			0.9689
	0.450924			0.2908
	0.464221			0.3207
	0.384904			0.2906
	0.412141			0.2526
	0.567404			0.3965
	0.610475			0.3916
	0.614014			0.4493
	0.665035			0.3714
	0.437385			0.2657
	0.544934			0.2521
	0.458344			0.241
	0.533849			0.2389
	0.559701			0.3613
	0.667483			0.372
	0.550405			0.3281
	0.69632			0.3307
ACVR2A
Data Figure S3a-b: Activin A-Cy5 Surface binding on U2-OS cells
relative Cy5 fluorescence instensity / area (norm. to untransfected unstim. Cells)
Data Figure S3c: norm. Cy5 fluorescence intensity / (norm. Receptor intensity/area)
[truncated: 191 more columns]
